# Supplementary material for: Post-Disturbance Stability of Fish Assemblages Measured at Coarse Taxonomic Resolution Masks Change at Finer Scales
Source: PLoS One. 2016 Jun 10;11(6):e0156232. doi: 10.1371/journal.pone.0156232 (PMC4902313; doi:10.1371/journal.pone.0156232)
Supplement: S1 Table — (XLSX) [file pone.0156232.s004.xlsx]

## Sheet: raw data 2011-2015 selected5cm+
Site	Exposure	date	year	time	depth	transect	Family	Functional Group	species	length	number	a	b	Biomass	Total Biomass(kg)
Big Vickis	Sheltered	2015-01-08	2015	12:50:00	deep	2	Acanthuridae	Grazer	aca.aura	20	1	0.028	2.983	212.878	0.212878
Resort	Sheltered	2011-09-24	2011	1543	shallow	1	Acanthuridae	Grazer	aca.aura	26	1	0.028	2.983	465.611	0.465611
Big Vickis	Sheltered	2011-09-22	2011	753	deep	1	Acanthuridae	Grazer	aca.bloc	25	1	0.0251	3.032	434.738	0.434738
Big Vickis	Sheltered	2011-09-22	2011	849	deep	3	Acanthuridae	Grazer	aca.bloc	30	1	0.0251	3.032	755.623	0.755623
Big Vickis	Sheltered	2011-09-22	2011	849	deep	3	Acanthuridae	Grazer	aca.bloc	31	1	0.0251	3.032	834.608	0.834608
Big Vickis	Sheltered	2011-09-22	2011	849	deep	3	Acanthuridae	Grazer	aca.bloc	33	1	0.0251	3.032	1008.81	1.00881
Big Vickis	Sheltered	2011-09-22	2011	809	deep	2	Acanthuridae	Grazer	aca.bloc	34	1	0.0251	3.032	1104.38	1.10438
Big Vickis	Sheltered	2011-09-22	2011	809	deep	2	Acanthuridae	Grazer	aca.bloc	34	1	0.0251	3.032	1104.38	1.10438
Big Vickis	Sheltered	2011-09-22	2011	849	deep	3	Acanthuridae	Grazer	aca.bloc	34	1	0.0251	3.032	1104.38	1.10438
Big Vickis	Sheltered	2011-09-22	2011	849	deep	3	Acanthuridae	Grazer	aca.bloc	34	1	0.0251	3.032	1104.38	1.10438
Big Vickis	Sheltered	2011-09-22	2011	849	deep	3	Acanthuridae	Grazer	aca.bloc	34	1	0.0251	3.032	1104.38	1.10438
Big Vickis	Sheltered	2011-09-22	2011	809	deep	2	Acanthuridae	Grazer	aca.bloc	35	1	0.0251	3.032	1205.84	1.20584
Big Vickis	Sheltered	2011-09-22	2011	849	deep	3	Acanthuridae	Grazer	aca.bloc	35	1	0.0251	3.032	1205.84	1.20584
Big Vickis	Sheltered	2011-09-22	2011	809	deep	2	Acanthuridae	Grazer	aca.bloc	38	1	0.0251	3.032	1547.31	1.54731
Big Vickis	Sheltered	2011-09-22	2011	09:38:00	shallow	3	Acanthuridae	Grazer	aca.bloc	23	1	0.0251	3.032	337.623	0.337623
Big Vickis	Sheltered	2011-09-22	2011	09:38:00	shallow	3	Acanthuridae	Grazer	aca.bloc	24	1	0.0251	3.032	384.126	0.384126
Big Vickis	Sheltered	2011-09-22	2011	09:38:00	shallow	3	Acanthuridae	Grazer	aca.bloc	24	1	0.0251	3.032	384.126	0.384126
Big Vickis	Sheltered	2011-09-22	2011	09:38:00	shallow	3	Acanthuridae	Grazer	aca.bloc	24	1	0.0251	3.032	384.126	0.384126
Big Vickis	Sheltered	2011-09-22	2011	09:38:00	shallow	3	Acanthuridae	Grazer	aca.bloc	26	1	0.0251	3.032	489.636	0.489636
Big Vickis	Sheltered	2011-09-22	2011	09:38:00	shallow	1	Acanthuridae	Grazer	aca.bloc	31	1	0.0251	3.032	834.608	0.834608
Big Vickis	Sheltered	2011-09-22	2011	09:38:00	shallow	1	Acanthuridae	Grazer	aca.bloc	32	1	0.0251	3.032	918.943	0.918943
Big Vickis	Sheltered	2015-01-08	2015	12:35:00	deep	1	Acanthuridae	Grazer	aca.bloc	28	1	0.0251	3.032	612.995	0.612995
Big Vickis	Sheltered	2015-01-08	2015	12:50:00	deep	2	Acanthuridae	Grazer	aca.bloc	19	1	0.0251	3.032	189.171	0.189171
Big Vickis	Sheltered	2015-01-08	2015	12:50:00	deep	2	Acanthuridae	Grazer	aca.bloc	25	2	0.0251	3.032	434.738	0.869476
Big Vickis	Sheltered	2015-01-08	2015	14:40:00	shallow	1	Acanthuridae	Grazer	aca.bloc	17	1	0.0251	3.032	135.019	0.135019
Big Vickis	Sheltered	2015-01-08	2015	15:47:00	shallow	3	Acanthuridae	Grazer	aca.bloc	27	5	0.0251	3.032	548.995	2.74498
Blue Lagoon	Lagoon	2011-09-25	2011	752	deep	1	Acanthuridae	Grazer	aca.bloc	15	1	0.0251	3.032	92.3809	0.0923809
Blue Lagoon	Lagoon	2011-09-25	2011	09:33:00	shallow	2	Acanthuridae	Grazer	aca.bloc	28	1	0.0251	3.032	612.995	0.612995
Blue Lagoon	Lagoon	2011-09-25	2011	09:33:00	shallow	2	Acanthuridae	Grazer	aca.bloc	28	1	0.0251	3.032	612.995	0.612995
Blue Lagoon	Lagoon	2011-09-25	2011	09:33:00	shallow	2	Acanthuridae	Grazer	aca.bloc	28	1	0.0251	3.032	612.995	0.612995
Blue Lagoon	Lagoon	2011-09-25	2011	09:33:00	shallow	2	Acanthuridae	Grazer	aca.bloc	28	1	0.0251	3.032	612.995	0.612995
Blue Lagoon	Lagoon	2011-09-25	2011	09:33:00	shallow	2	Acanthuridae	Grazer	aca.bloc	28	1	0.0251	3.032	612.995	0.612995
Blue Lagoon	Lagoon	2015-01-14	2015	12:51:00	shallow	1	Acanthuridae	Grazer	aca.bloc	14	1	0.0251	3.032	74.9435	0.0749435
Blue Lagoon	Lagoon	2015-01-14	2015	12:51:00	shallow	1	Acanthuridae	Grazer	aca.bloc	20	1	0.0251	3.032	221.002	0.221002
Blue Lagoon	Lagoon	2015-01-14	2015	12:58:00	shallow	2	Acanthuridae	Grazer	aca.bloc	18	62	0.0251	3.032	160.568	9.95524
Bommie Bay	Oblique	2015-01-10	2015	08:07:00	deep	1	Acanthuridae	Grazer	aca.bloc	14	1	0.0251	3.032	74.9435	0.0749435
Bommie Bay	Oblique	2015-01-10	2015	08:07:00	deep	1	Acanthuridae	Grazer	aca.bloc	15	3	0.0251	3.032	92.3809	0.277143
Bommie Bay	Oblique	2015-01-10	2015	08:18:00	deep	2	Acanthuridae	Grazer	aca.bloc	25	2	0.0251	3.032	434.738	0.869476
Bommie Bay	Oblique	2015-01-10	2015	08:18:00	deep	2	Acanthuridae	Grazer	aca.bloc	26	2	0.0251	3.032	489.636	0.979271
Bommie Bay	Oblique	2015-01-10	2015	08:18:00	deep	2	Acanthuridae	Grazer	aca.bloc	27	1	0.0251	3.032	548.995	0.548995
Bommie Bay	Oblique	2015-01-10	2015	08:53:00	deep	3	Acanthuridae	Grazer	aca.bloc	21	7	0.0251	3.032	256.237	1.79366
Bommie Bay	Oblique	2011-09-21	2011	1436	shallow	1	Acanthuridae	Grazer	aca.bloc	31	1	0.0251	3.032	834.608	0.834608
Bommie Bay	Oblique	2011-09-21	2011	1436	shallow	1	Acanthuridae	Grazer	aca.bloc	31	1	0.0251	3.032	834.608	0.834608
Bommie Bay	Oblique	2011-09-21	2011	1436	shallow	1	Acanthuridae	Grazer	aca.bloc	31	1	0.0251	3.032	834.608	0.834608
Bommie Bay	Oblique	2011-09-21	2011	1436	shallow	1	Acanthuridae	Grazer	aca.bloc	31	1	0.0251	3.032	834.608	0.834608
Bommie Bay	Oblique	2011-09-21	2011	1436	shallow	1	Acanthuridae	Grazer	aca.bloc	31	1	0.0251	3.032	834.608	0.834608
Bommie Bay	Oblique	2011-09-21	2011	1436	shallow	1	Acanthuridae	Grazer	aca.bloc	31	1	0.0251	3.032	834.608	0.834608
Bommie Bay	Oblique	2011-09-21	2011	1436	shallow	1	Acanthuridae	Grazer	aca.bloc	31	1	0.0251	3.032	834.608	0.834608
Bommie Bay	Oblique	2011-09-21	2011	1436	shallow	1	Acanthuridae	Grazer	aca.bloc	31	1	0.0251	3.032	834.608	0.834608
Bommie Bay	Oblique	2011-09-21	2011	1436	shallow	1	Acanthuridae	Grazer	aca.bloc	31	1	0.0251	3.032	834.608	0.834608
Bommie Bay	Oblique	2011-09-21	2011	1436	shallow	1	Acanthuridae	Grazer	aca.bloc	31	1	0.0251	3.032	834.608	0.834608
Bommie Bay	Oblique	2011-09-21	2011	1436	shallow	1	Acanthuridae	Grazer	aca.bloc	34	1	0.0251	3.032	1104.38	1.10438
Bommie Bay	Oblique	2011-09-21	2011	1436	shallow	1	Acanthuridae	Grazer	aca.bloc	34	1	0.0251	3.032	1104.38	1.10438
Bommie Bay	Oblique	2011-09-21	2011	1436	shallow	1	Acanthuridae	Grazer	aca.bloc	34	1	0.0251	3.032	1104.38	1.10438
Bommie Bay	Oblique	2011-09-21	2011	1436	shallow	1	Acanthuridae	Grazer	aca.bloc	34	1	0.0251	3.032	1104.38	1.10438
Bommie Bay	Oblique	2011-09-21	2011	1436	shallow	1	Acanthuridae	Grazer	aca.bloc	34	1	0.0251	3.032	1104.38	1.10438
Bommie Bay	Oblique	2015-01-10	2015	10:59:00	shallow	3	Acanthuridae	Grazer	aca.bloc	16	2	0.0251	3.032	112.348	0.224696
Coconut	Exposed	2011-09-26	2011	08:09:00	deep	2	Acanthuridae	Grazer	aca.bloc	9	1	0.0251	3.032	19.6308	0.0196308
Coconut	Exposed	2011-09-26	2011	08:09:00	deep	2	Acanthuridae	Grazer	aca.bloc	9	1	0.0251	3.032	19.6308	0.0196308
Coconut	Exposed	2011-09-26	2011	08:09:00	deep	1	Acanthuridae	Grazer	aca.bloc	12	1	0.0251	3.032	46.9625	0.0469625
Coconut	Exposed	2011-09-26	2011	08:09:00	deep	1	Acanthuridae	Grazer	aca.bloc	12	1	0.0251	3.032	46.9625	0.0469625
Coconut	Exposed	2011-09-26	2011	08:09:00	deep	2	Acanthuridae	Grazer	aca.bloc	12	1	0.0251	3.032	46.9625	0.0469625
Coconut	Exposed	2011-09-26	2011	08:09:00	deep	2	Acanthuridae	Grazer	aca.bloc	12	1	0.0251	3.032	46.9625	0.0469625
Coconut	Exposed	2011-09-26	2011	08:09:00	deep	1	Acanthuridae	Grazer	aca.bloc	13	1	0.0251	3.032	59.8618	0.0598618
Coconut	Exposed	2011-09-26	2011	08:09:00	deep	1	Acanthuridae	Grazer	aca.bloc	13	1	0.0251	3.032	59.8618	0.0598618
Coconut	Exposed	2011-09-26	2011	08:09:00	deep	2	Acanthuridae	Grazer	aca.bloc	13	1	0.0251	3.032	59.8618	0.0598618
Coconut	Exposed	2011-09-26	2011	08:09:00	deep	2	Acanthuridae	Grazer	aca.bloc	14	1	0.0251	3.032	74.9435	0.0749435
Coconut	Exposed	2011-09-26	2011	08:09:00	deep	1	Acanthuridae	Grazer	aca.bloc	15	1	0.0251	3.032	92.3809	0.0923809
Coconut	Exposed	2011-09-26	2011	08:09:00	deep	3	Acanthuridae	Grazer	aca.bloc	18	1	0.0251	3.032	160.568	0.160568
Coconut	Exposed	2011-09-26	2011	08:09:00	deep	3	Acanthuridae	Grazer	aca.bloc	19	1	0.0251	3.032	189.171	0.189171
Coconut	Exposed	2011-09-26	2011	08:09:00	deep	3	Acanthuridae	Grazer	aca.bloc	19	1	0.0251	3.032	189.171	0.189171
Coconut	Exposed	2011-09-26	2011	08:09:00	deep	3	Acanthuridae	Grazer	aca.bloc	21	1	0.0251	3.032	256.237	0.256237
Coconut	Exposed	2015-01-10	2015	12:24:00	deep	1	Acanthuridae	Grazer	aca.bloc	19	1	0.0251	3.032	189.171	0.189171
Coconut	Exposed	2015-01-10	2015	12:24:00	deep	1	Acanthuridae	Grazer	aca.bloc	21	12	0.0251	3.032	256.237	3.07485
Coconut	Exposed	2015-01-10	2015	12:38:00	deep	2	Acanthuridae	Grazer	aca.bloc	18	2	0.0251	3.032	160.568	0.321137
Coconut	Exposed	2015-01-10	2015	12:38:00	deep	2	Acanthuridae	Grazer	aca.bloc	19	7	0.0251	3.032	189.171	1.3242
Coconut	Exposed	2015-01-10	2015	13:11:00	deep	3	Acanthuridae	Grazer	aca.bloc	14	3	0.0251	3.032	74.9435	0.22483
Coconut	Exposed	2015-01-10	2015	13:11:00	deep	3	Acanthuridae	Grazer	aca.bloc	16	1	0.0251	3.032	112.348	0.112348
Coconut	Exposed	2011-09-26	2011	1030	shallow	2	Acanthuridae	Grazer	aca.bloc	22	1	0.0251	3.032	295.052	0.295052
Coconut	Exposed	2011-09-26	2011	1030	shallow	2	Acanthuridae	Grazer	aca.bloc	24	1	0.0251	3.032	384.126	0.384126
Coconut	Exposed	2011-09-26	2011	1030	shallow	2	Acanthuridae	Grazer	aca.bloc	24	1	0.0251	3.032	384.126	0.384126
Coconut	Exposed	2011-09-26	2011	1030	shallow	2	Acanthuridae	Grazer	aca.bloc	24	1	0.0251	3.032	384.126	0.384126
Coconut	Exposed	2011-09-26	2011	1030	shallow	2	Acanthuridae	Grazer	aca.bloc	24	1	0.0251	3.032	384.126	0.384126
Coconut	Exposed	2011-09-26	2011	1030	shallow	2	Acanthuridae	Grazer	aca.bloc	25	1	0.0251	3.032	434.738	0.434738
Coconut	Exposed	2011-09-26	2011	1030	shallow	2	Acanthuridae	Grazer	aca.bloc	26	1	0.0251	3.032	489.636	0.489636
Coconut	Exposed	2011-09-26	2011	1030	shallow	2	Acanthuridae	Grazer	aca.bloc	26	1	0.0251	3.032	489.636	0.489636
Coconut	Exposed	2011-09-26	2011	1030	shallow	2	Acanthuridae	Grazer	aca.bloc	26	1	0.0251	3.032	489.636	0.489636
Coconut	Exposed	2011-09-26	2011	1030	shallow	2	Acanthuridae	Grazer	aca.bloc	26	1	0.0251	3.032	489.636	0.489636
Coconut	Exposed	2011-09-26	2011	1030	shallow	2	Acanthuridae	Grazer	aca.bloc	26	1	0.0251	3.032	489.636	0.489636
Coconut	Exposed	2011-09-26	2011	1030	shallow	2	Acanthuridae	Grazer	aca.bloc	26	1	0.0251	3.032	489.636	0.489636
Coconut	Exposed	2011-09-26	2011	1030	shallow	2	Acanthuridae	Grazer	aca.bloc	27	1	0.0251	3.032	548.995	0.548995
Coconut	Exposed	2011-09-26	2011	1030	shallow	2	Acanthuridae	Grazer	aca.bloc	28	1	0.0251	3.032	612.995	0.612995
Coconut	Exposed	2011-09-26	2011	1030	shallow	2	Acanthuridae	Grazer	aca.bloc	28	1	0.0251	3.032	612.995	0.612995
Coconut	Exposed	2011-09-26	2011	1030	shallow	2	Acanthuridae	Grazer	aca.bloc	28	1	0.0251	3.032	612.995	0.612995
Coconut	Exposed	2011-09-26	2011	1030	shallow	2	Acanthuridae	Grazer	aca.bloc	28	1	0.0251	3.032	612.995	0.612995
Coconut	Exposed	2015-01-10	2015	14:32:00	shallow	1	Acanthuridae	Grazer	aca.bloc	16	8	0.0251	3.032	112.348	0.898784
Coconut	Exposed	2015-01-10	2015	14:43:00	shallow	2	Acanthuridae	Grazer	aca.bloc	16	4	0.0251	3.032	112.348	0.449392
Granite	Sheltered	2011-09-22	2011	14:55:00	shallow	2	Acanthuridae	Grazer	aca.bloc	18	1	0.0251	3.032	160.568	0.160568
Granite	Sheltered	2011-09-22	2011	14:55:00	shallow	2	Acanthuridae	Grazer	aca.bloc	19	1	0.0251	3.032	189.171	0.189171
Granite	Sheltered	2011-09-22	2011	14:55:00	shallow	2	Acanthuridae	Grazer	aca.bloc	29	1	0.0251	3.032	681.812	0.681812
Granite	Sheltered	2011-09-22	2011	14:55:00	shallow	2	Acanthuridae	Grazer	aca.bloc	31	1	0.0251	3.032	834.608	0.834608
Granite	Sheltered	2011-09-22	2011	14:55:00	shallow	2	Acanthuridae	Grazer	aca.bloc	32	1	0.0251	3.032	918.943	0.918943
Granite	Sheltered	2011-09-22	2011	14:55:00	shallow	2	Acanthuridae	Grazer	aca.bloc	32	1	0.0251	3.032	918.943	0.918943
Granite	Sheltered	2015-01-07	2015	15:03:00	shallow	2	Acanthuridae	Grazer	aca.bloc	19	3	0.0251	3.032	189.171	0.567513
Granite	Sheltered	2015-01-07	2015	15:27:00	shallow	3	Acanthuridae	Grazer	aca.bloc	15	5	0.0251	3.032	92.3809	0.461905
LTMP1	Exposed	2015-01-13	2015	08:06:00	deep	1	Acanthuridae	Grazer	aca.bloc	15	11	0.0251	3.032	92.3809	1.01619
LTMP1	Exposed	2015-01-13	2015	08:06:00	deep	1	Acanthuridae	Grazer	aca.bloc	16	17	0.0251	3.032	112.348	1.90992
LTMP1	Exposed	2015-01-13	2015	08:06:00	deep	1	Acanthuridae	Grazer	aca.bloc	17	4	0.0251	3.032	135.019	0.540076
LTMP1	Exposed	2015-01-13	2015	08:22:00	deep	2	Acanthuridae	Grazer	aca.bloc	16	1	0.0251	3.032	112.348	0.112348
LTMP1	Exposed	2015-01-13	2015	08:22:00	deep	2	Acanthuridae	Grazer	aca.bloc	17	25	0.0251	3.032	135.019	3.37547
LTMP1	Exposed	2015-01-13	2015	08:22:00	deep	2	Acanthuridae	Grazer	aca.bloc	18	5	0.0251	3.032	160.568	0.802842
LTMP1	Exposed	2015-01-13	2015	09:06:00	deep	3	Acanthuridae	Grazer	aca.bloc	16	8	0.0251	3.032	112.348	0.898784
LTMP1	Exposed	2015-01-13	2015	10:39:00	shallow	2	Acanthuridae	Grazer	aca.bloc	16	2	0.0251	3.032	112.348	0.224696
LTMP1	Exposed	2015-01-13	2015	10:39:00	shallow	2	Acanthuridae	Grazer	aca.bloc	18	22	0.0251	3.032	160.568	3.5325
LTMP3	Exposed	2015-01-11	2015	08:06:00	deep	1	Acanthuridae	Grazer	aca.bloc	24	12	0.0251	3.032	384.126	4.60952
LTMP3	Exposed	2015-01-11	2015	08:18:00	deep	2	Acanthuridae	Grazer	aca.bloc	17	4	0.0251	3.032	135.019	0.540076
LTMP3	Exposed	2015-01-11	2015	08:55:00	deep	3	Acanthuridae	Grazer	aca.bloc	17	1	0.0251	3.032	135.019	0.135019
LTMP3	Exposed	2015-01-11	2015	08:55:00	deep	3	Acanthuridae	Grazer	aca.bloc	18	1	0.0251	3.032	160.568	0.160568
LTMP3	Exposed	2015-01-11	2015	08:55:00	deep	3	Acanthuridae	Grazer	aca.bloc	25	7	0.0251	3.032	434.738	3.04317
LTMP3	Exposed	2015-01-11	2015	10:08:00	shallow	1	Acanthuridae	Grazer	aca.bloc	19	25	0.0251	3.032	189.171	4.72928
LTMP3	Exposed	2015-01-11	2015	10:23:00	shallow	2	Acanthuridae	Grazer	aca.bloc	13	2	0.0251	3.032	59.8618	0.119724
LTMP3	Exposed	2015-01-11	2015	10:23:00	shallow	2	Acanthuridae	Grazer	aca.bloc	16	1	0.0251	3.032	112.348	0.112348
LTMP3	Exposed	2015-01-11	2015	10:23:00	shallow	2	Acanthuridae	Grazer	aca.bloc	19	35	0.0251	3.032	189.171	6.62099
Monkey's Butt	Lagoon	2015-01-09	2015	08:41:00	deep	1	Acanthuridae	Grazer	aca.bloc	25	7	0.0251	3.032	434.738	3.04317
Monkey's Butt	Lagoon	2015-01-09	2015	07:52:00	deep	3	Acanthuridae	Grazer	aca.bloc	14	1	0.0251	3.032	74.9435	0.0749435
Monkey's Butt	Lagoon	2015-01-09	2015	07:52:00	deep	3	Acanthuridae	Grazer	aca.bloc	15	1	0.0251	3.032	92.3809	0.0923809
Monkey's Butt	Lagoon	2015-01-09	2015	07:52:00	deep	3	Acanthuridae	Grazer	aca.bloc	16	2	0.0251	3.032	112.348	0.224696
Monkey's Butt	Lagoon	2011-09-28	2011	09:30:00	shallow	1	Acanthuridae	Grazer	aca.bloc	17	1	0.0251	3.032	135.019	0.135019
Monkey's Butt	Lagoon	2011-09-28	2011	09:30:00	shallow	1	Acanthuridae	Grazer	aca.bloc	17	1	0.0251	3.032	135.019	0.135019
Monkey's Butt	Lagoon	2015-01-09	2015	10:22:00	shallow	2	Acanthuridae	Grazer	aca.bloc	22	5	0.0251	3.032	295.052	1.47526
Monkey's Butt	Lagoon	2015-01-09	2015	10:22:00	shallow	2	Acanthuridae	Grazer	aca.bloc	23	2	0.0251	3.032	337.623	0.675247
Monkey's Butt	Lagoon	2015-01-09	2015	08:04:00	shallow	3	Acanthuridae	Grazer	aca.bloc	22	1	0.0251	3.032	295.052	0.295052
North Reef	Sheltered	2011-09-26	2011	1338	deep	2	Acanthuridae	Grazer	aca.bloc	21	1	0.0251	3.032	256.237	0.256237
North Reef	Sheltered	2015-01-07	2015	08:53:00	deep	3	Acanthuridae	Grazer	aca.bloc	19	1	0.0251	3.032	189.171	0.189171
North Reef	Sheltered	2015-01-07	2015	08:53:00	deep	3	Acanthuridae	Grazer	aca.bloc	21	1	0.0251	3.032	256.237	0.256237
North Reef	Sheltered	2015-01-07	2015	08:53:00	deep	3	Acanthuridae	Grazer	aca.bloc	26	1	0.0251	3.032	489.636	0.489636
North Reef	Sheltered	2015-01-07	2015	08:53:00	deep	3	Acanthuridae	Grazer	aca.bloc	27	1	0.0251	3.032	548.995	0.548995
North Reef	Sheltered	2015-01-07	2015	11:28:00	shallow	3	Acanthuridae	Grazer	aca.bloc	19	2	0.0251	3.032	189.171	0.378342
Palfrey Lagoon	Lagoon	2011-09-24	2011	07:45:00	deep	2	Acanthuridae	Grazer	aca.bloc	19	1	0.0251	3.032	189.171	0.189171
Palfrey Lagoon	Lagoon	2011-09-24	2011	07:45:00	deep	2	Acanthuridae	Grazer	aca.bloc	19	1	0.0251	3.032	189.171	0.189171
Palfrey Lagoon	Lagoon	2011-09-24	2011	07:45:00	deep	2	Acanthuridae	Grazer	aca.bloc	19	1	0.0251	3.032	189.171	0.189171
Palfrey Lagoon	Lagoon	2011-09-24	2011	07:45:00	deep	2	Acanthuridae	Grazer	aca.bloc	19	1	0.0251	3.032	189.171	0.189171
Palfrey Lagoon	Lagoon	2011-09-24	2011	07:45:00	deep	2	Acanthuridae	Grazer	aca.bloc	19	1	0.0251	3.032	189.171	0.189171
Palfrey Lagoon	Lagoon	2011-09-24	2011	07:45:00	deep	2	Acanthuridae	Grazer	aca.bloc	19	1	0.0251	3.032	189.171	0.189171
Palfrey Lagoon	Lagoon	2011-09-24	2011	07:45:00	deep	2	Acanthuridae	Grazer	aca.bloc	19	1	0.0251	3.032	189.171	0.189171
Palfrey Lagoon	Lagoon	2011-09-24	2011	07:45:00	deep	2	Acanthuridae	Grazer	aca.bloc	19	1	0.0251	3.032	189.171	0.189171
Palfrey Lagoon	Lagoon	2011-09-24	2011	07:45:00	deep	2	Acanthuridae	Grazer	aca.bloc	19	1	0.0251	3.032	189.171	0.189171
Palfrey Lagoon	Lagoon	2011-09-24	2011	07:45:00	deep	2	Acanthuridae	Grazer	aca.bloc	19	1	0.0251	3.032	189.171	0.189171
Palfrey Lagoon	Lagoon	2011-09-24	2011	07:45:00	deep	2	Acanthuridae	Grazer	aca.bloc	21	1	0.0251	3.032	256.237	0.256237
Palfrey Lagoon	Lagoon	2011-09-24	2011	07:45:00	deep	2	Acanthuridae	Grazer	aca.bloc	21	1	0.0251	3.032	256.237	0.256237
Palfrey Lagoon	Lagoon	2011-09-24	2011	07:45:00	deep	2	Acanthuridae	Grazer	aca.bloc	21	1	0.0251	3.032	256.237	0.256237
Palfrey Lagoon	Lagoon	2011-09-24	2011	07:45:00	deep	2	Acanthuridae	Grazer	aca.bloc	21	1	0.0251	3.032	256.237	0.256237
Palfrey Lagoon	Lagoon	2011-09-24	2011	07:45:00	deep	2	Acanthuridae	Grazer	aca.bloc	21	1	0.0251	3.032	256.237	0.256237
Palfrey Lagoon	Lagoon	2011-09-24	2011	07:45:00	deep	2	Acanthuridae	Grazer	aca.bloc	21	1	0.0251	3.032	256.237	0.256237
Palfrey Lagoon	Lagoon	2011-09-24	2011	07:45:00	deep	2	Acanthuridae	Grazer	aca.bloc	21	1	0.0251	3.032	256.237	0.256237
Palfrey Lagoon	Lagoon	2011-09-24	2011	07:45:00	deep	1	Acanthuridae	Grazer	aca.bloc	23	1	0.0251	3.032	337.623	0.337623
Palfrey Lagoon	Lagoon	2011-09-24	2011	07:45:00	deep	1	Acanthuridae	Grazer	aca.bloc	25	1	0.0251	3.032	434.738	0.434738
Palfrey Lagoon	Lagoon	2011-09-24	2011	07:45:00	deep	2	Acanthuridae	Grazer	aca.bloc	26	1	0.0251	3.032	489.636	0.489636
Palfrey Lagoon	Lagoon	2011-09-24	2011	07:45:00	deep	2	Acanthuridae	Grazer	aca.bloc	27	1	0.0251	3.032	548.995	0.548995
Palfrey Lagoon	Lagoon	2011-09-24	2011	07:45:00	deep	3	Acanthuridae	Grazer	aca.bloc	27	1	0.0251	3.032	548.995	0.548995
Palfrey Lagoon	Lagoon	2011-09-24	2011	07:45:00	deep	3	Acanthuridae	Grazer	aca.bloc	27	1	0.0251	3.032	548.995	0.548995
Palfrey Lagoon	Lagoon	2011-09-24	2011	07:45:00	deep	2	Acanthuridae	Grazer	aca.bloc	29	1	0.0251	3.032	681.812	0.681812
Palfrey Lagoon	Lagoon	2015-01-14	2015	08:37:00	deep	3	Acanthuridae	Grazer	aca.bloc	15	3	0.0251	3.032	92.3809	0.277143
Palfrey Lagoon	Lagoon	2015-01-14	2015	08:37:00	deep	3	Acanthuridae	Grazer	aca.bloc	16	1	0.0251	3.032	112.348	0.112348
Palfrey Lagoon	Lagoon	2015-01-14	2015	10:35:00	shallow	3	Acanthuridae	Grazer	aca.bloc	18	1	0.0251	3.032	160.568	0.160568
Pidgin Point	Exposed	2011-09-26	2011	14:06:00	deep	3	Acanthuridae	Grazer	aca.bloc	19	1	0.0251	3.032	189.171	0.189171
Pidgin Point	Exposed	2011-09-26	2011	14:06:00	deep	3	Acanthuridae	Grazer	aca.bloc	19	1	0.0251	3.032	189.171	0.189171
Pidgin Point	Exposed	2011-09-26	2011	14:06:00	deep	3	Acanthuridae	Grazer	aca.bloc	23	1	0.0251	3.032	337.623	0.337623
Pidgin Point	Exposed	2011-09-26	2011	14:06:00	deep	3	Acanthuridae	Grazer	aca.bloc	24	1	0.0251	3.032	384.126	0.384126
Pidgin Point	Exposed	2015-01-11	2015	12:28:00	deep	1	Acanthuridae	Grazer	aca.bloc	18	1	0.0251	3.032	160.568	0.160568
Pidgin Point	Exposed	2011-09-27	2011	1627	shallow	3	Acanthuridae	Grazer	aca.bloc	23	1	0.0251	3.032	337.623	0.337623
Pidgin Point	Exposed	2011-09-27	2011	1542	shallow	1	Acanthuridae	Grazer	aca.bloc	24	1	0.0251	3.032	384.126	0.384126
Pidgin Point	Exposed	2011-09-27	2011	1542	shallow	1	Acanthuridae	Grazer	aca.bloc	24	1	0.0251	3.032	384.126	0.384126
Pidgin Point	Exposed	2011-09-27	2011	1542	shallow	1	Acanthuridae	Grazer	aca.bloc	24	1	0.0251	3.032	384.126	0.384126
Pidgin Point	Exposed	2011-09-27	2011	1542	shallow	1	Acanthuridae	Grazer	aca.bloc	24	1	0.0251	3.032	384.126	0.384126
Pidgin Point	Exposed	2011-09-27	2011	1542	shallow	1	Acanthuridae	Grazer	aca.bloc	24	1	0.0251	3.032	384.126	0.384126
Pidgin Point	Exposed	2011-09-27	2011	1542	shallow	1	Acanthuridae	Grazer	aca.bloc	24	1	0.0251	3.032	384.126	0.384126
Pidgin Point	Exposed	2011-09-27	2011	1542	shallow	1	Acanthuridae	Grazer	aca.bloc	24	1	0.0251	3.032	384.126	0.384126
Pidgin Point	Exposed	2011-09-27	2011	1542	shallow	1	Acanthuridae	Grazer	aca.bloc	24	1	0.0251	3.032	384.126	0.384126
Pidgin Point	Exposed	2011-09-27	2011	1542	shallow	1	Acanthuridae	Grazer	aca.bloc	24	1	0.0251	3.032	384.126	0.384126
Pidgin Point	Exposed	2011-09-27	2011	1542	shallow	1	Acanthuridae	Grazer	aca.bloc	24	1	0.0251	3.032	384.126	0.384126
Pidgin Point	Exposed	2011-09-27	2011	1542	shallow	1	Acanthuridae	Grazer	aca.bloc	24	1	0.0251	3.032	384.126	0.384126
Pidgin Point	Exposed	2011-09-27	2011	1542	shallow	1	Acanthuridae	Grazer	aca.bloc	24	1	0.0251	3.032	384.126	0.384126
Pidgin Point	Exposed	2011-09-27	2011	1542	shallow	1	Acanthuridae	Grazer	aca.bloc	24	1	0.0251	3.032	384.126	0.384126
Pidgin Point	Exposed	2011-09-27	2011	1542	shallow	1	Acanthuridae	Grazer	aca.bloc	24	1	0.0251	3.032	384.126	0.384126
Pidgin Point	Exposed	2011-09-27	2011	1542	shallow	1	Acanthuridae	Grazer	aca.bloc	24	1	0.0251	3.032	384.126	0.384126
Pidgin Point	Exposed	2011-09-27	2011	1542	shallow	1	Acanthuridae	Grazer	aca.bloc	24	1	0.0251	3.032	384.126	0.384126
Pidgin Point	Exposed	2011-09-27	2011	1542	shallow	1	Acanthuridae	Grazer	aca.bloc	24	1	0.0251	3.032	384.126	0.384126
Pidgin Point	Exposed	2011-09-27	2011	1542	shallow	1	Acanthuridae	Grazer	aca.bloc	24	1	0.0251	3.032	384.126	0.384126
Pidgin Point	Exposed	2011-09-27	2011	1542	shallow	1	Acanthuridae	Grazer	aca.bloc	24	1	0.0251	3.032	384.126	0.384126
Pidgin Point	Exposed	2011-09-27	2011	1542	shallow	1	Acanthuridae	Grazer	aca.bloc	24	1	0.0251	3.032	384.126	0.384126
Pidgin Point	Exposed	2011-09-27	2011	1542	shallow	1	Acanthuridae	Grazer	aca.bloc	24	1	0.0251	3.032	384.126	0.384126
Pidgin Point	Exposed	2011-09-27	2011	1542	shallow	1	Acanthuridae	Grazer	aca.bloc	24	1	0.0251	3.032	384.126	0.384126
Pidgin Point	Exposed	2011-09-27	2011	1542	shallow	1	Acanthuridae	Grazer	aca.bloc	24	1	0.0251	3.032	384.126	0.384126
Pidgin Point	Exposed	2011-09-27	2011	1542	shallow	1	Acanthuridae	Grazer	aca.bloc	24	1	0.0251	3.032	384.126	0.384126
Pidgin Point	Exposed	2011-09-27	2011	1542	shallow	1	Acanthuridae	Grazer	aca.bloc	24	1	0.0251	3.032	384.126	0.384126
Pidgin Point	Exposed	2011-09-27	2011	1542	shallow	1	Acanthuridae	Grazer	aca.bloc	24	1	0.0251	3.032	384.126	0.384126
Pidgin Point	Exposed	2011-09-27	2011	1542	shallow	1	Acanthuridae	Grazer	aca.bloc	24	1	0.0251	3.032	384.126	0.384126
Pidgin Point	Exposed	2011-09-27	2011	1542	shallow	1	Acanthuridae	Grazer	aca.bloc	24	1	0.0251	3.032	384.126	0.384126
Pidgin Point	Exposed	2011-09-27	2011	1542	shallow	1	Acanthuridae	Grazer	aca.bloc	24	1	0.0251	3.032	384.126	0.384126
Pidgin Point	Exposed	2011-09-27	2011	1542	shallow	1	Acanthuridae	Grazer	aca.bloc	24	1	0.0251	3.032	384.126	0.384126
Pidgin Point	Exposed	2011-09-27	2011	1542	shallow	1	Acanthuridae	Grazer	aca.bloc	24	1	0.0251	3.032	384.126	0.384126
Pidgin Point	Exposed	2011-09-27	2011	1542	shallow	1	Acanthuridae	Grazer	aca.bloc	24	1	0.0251	3.032	384.126	0.384126
Pidgin Point	Exposed	2011-09-27	2011	1542	shallow	1	Acanthuridae	Grazer	aca.bloc	24	1	0.0251	3.032	384.126	0.384126
Pidgin Point	Exposed	2011-09-27	2011	1542	shallow	1	Acanthuridae	Grazer	aca.bloc	24	1	0.0251	3.032	384.126	0.384126
Pidgin Point	Exposed	2011-09-27	2011	1542	shallow	1	Acanthuridae	Grazer	aca.bloc	24	1	0.0251	3.032	384.126	0.384126
Pidgin Point	Exposed	2011-09-27	2011	1542	shallow	1	Acanthuridae	Grazer	aca.bloc	24	1	0.0251	3.032	384.126	0.384126
Pidgin Point	Exposed	2011-09-27	2011	1542	shallow	1	Acanthuridae	Grazer	aca.bloc	24	1	0.0251	3.032	384.126	0.384126
Pidgin Point	Exposed	2011-09-27	2011	1542	shallow	1	Acanthuridae	Grazer	aca.bloc	24	1	0.0251	3.032	384.126	0.384126
Pidgin Point	Exposed	2011-09-27	2011	1542	shallow	1	Acanthuridae	Grazer	aca.bloc	24	1	0.0251	3.032	384.126	0.384126
Pidgin Point	Exposed	2011-09-27	2011	1542	shallow	1	Acanthuridae	Grazer	aca.bloc	24	1	0.0251	3.032	384.126	0.384126
Pidgin Point	Exposed	2011-09-27	2011	1542	shallow	1	Acanthuridae	Grazer	aca.bloc	24	1	0.0251	3.032	384.126	0.384126
Pidgin Point	Exposed	2011-09-27	2011	1542	shallow	1	Acanthuridae	Grazer	aca.bloc	24	1	0.0251	3.032	384.126	0.384126
Pidgin Point	Exposed	2011-09-27	2011	1542	shallow	1	Acanthuridae	Grazer	aca.bloc	24	1	0.0251	3.032	384.126	0.384126
Pidgin Point	Exposed	2011-09-27	2011	1542	shallow	1	Acanthuridae	Grazer	aca.bloc	24	1	0.0251	3.032	384.126	0.384126
Pidgin Point	Exposed	2011-09-27	2011	1542	shallow	1	Acanthuridae	Grazer	aca.bloc	24	1	0.0251	3.032	384.126	0.384126
Pidgin Point	Exposed	2011-09-27	2011	1542	shallow	1	Acanthuridae	Grazer	aca.bloc	24	1	0.0251	3.032	384.126	0.384126
Pidgin Point	Exposed	2011-09-27	2011	1542	shallow	1	Acanthuridae	Grazer	aca.bloc	24	1	0.0251	3.032	384.126	0.384126
Pidgin Point	Exposed	2011-09-27	2011	1542	shallow	1	Acanthuridae	Grazer	aca.bloc	24	1	0.0251	3.032	384.126	0.384126
Pidgin Point	Exposed	2011-09-27	2011	1542	shallow	1	Acanthuridae	Grazer	aca.bloc	24	1	0.0251	3.032	384.126	0.384126
Pidgin Point	Exposed	2011-09-27	2011	1542	shallow	1	Acanthuridae	Grazer	aca.bloc	24	1	0.0251	3.032	384.126	0.384126
Pidgin Point	Exposed	2011-09-27	2011	1542	shallow	1	Acanthuridae	Grazer	aca.bloc	26	1	0.0251	3.032	489.636	0.489636
Pidgin Point	Exposed	2011-09-27	2011	1542	shallow	1	Acanthuridae	Grazer	aca.bloc	26	1	0.0251	3.032	489.636	0.489636
Pidgin Point	Exposed	2011-09-27	2011	1542	shallow	1	Acanthuridae	Grazer	aca.bloc	26	1	0.0251	3.032	489.636	0.489636
Pidgin Point	Exposed	2011-09-27	2011	1542	shallow	1	Acanthuridae	Grazer	aca.bloc	26	1	0.0251	3.032	489.636	0.489636
Pidgin Point	Exposed	2011-09-27	2011	1542	shallow	1	Acanthuridae	Grazer	aca.bloc	26	1	0.0251	3.032	489.636	0.489636
Pidgin Point	Exposed	2011-09-27	2011	1542	shallow	1	Acanthuridae	Grazer	aca.bloc	26	1	0.0251	3.032	489.636	0.489636
Pidgin Point	Exposed	2011-09-27	2011	1542	shallow	1	Acanthuridae	Grazer	aca.bloc	26	1	0.0251	3.032	489.636	0.489636
Pidgin Point	Exposed	2011-09-27	2011	1542	shallow	1	Acanthuridae	Grazer	aca.bloc	26	1	0.0251	3.032	489.636	0.489636
Pidgin Point	Exposed	2011-09-27	2011	1542	shallow	1	Acanthuridae	Grazer	aca.bloc	26	1	0.0251	3.032	489.636	0.489636
Pidgin Point	Exposed	2011-09-27	2011	1542	shallow	1	Acanthuridae	Grazer	aca.bloc	26	1	0.0251	3.032	489.636	0.489636
Resort	Sheltered	2011-09-24	2011	14:11:00	deep	2	Acanthuridae	Grazer	aca.bloc	12	1	0.0251	3.032	46.9625	0.0469625
Resort	Sheltered	2011-09-24	2011	14:11:00	deep	2	Acanthuridae	Grazer	aca.bloc	12	1	0.0251	3.032	46.9625	0.0469625
Resort	Sheltered	2011-09-24	2011	14:11:00	deep	2	Acanthuridae	Grazer	aca.bloc	12	1	0.0251	3.032	46.9625	0.0469625
Resort	Sheltered	2011-09-24	2011	14:11:00	deep	3	Acanthuridae	Grazer	aca.bloc	12	1	0.0251	3.032	46.9625	0.0469625
Resort	Sheltered	2011-09-24	2011	14:11:00	deep	2	Acanthuridae	Grazer	aca.bloc	15	1	0.0251	3.032	92.3809	0.0923809
Resort	Sheltered	2011-09-24	2011	14:11:00	deep	2	Acanthuridae	Grazer	aca.bloc	15	1	0.0251	3.032	92.3809	0.0923809
Resort	Sheltered	2011-09-24	2011	14:11:00	deep	1	Acanthuridae	Grazer	aca.bloc	19	1	0.0251	3.032	189.171	0.189171
Resort	Sheltered	2011-09-24	2011	14:11:00	deep	1	Acanthuridae	Grazer	aca.bloc	19	1	0.0251	3.032	189.171	0.189171
Resort	Sheltered	2011-09-24	2011	14:11:00	deep	1	Acanthuridae	Grazer	aca.bloc	19	1	0.0251	3.032	189.171	0.189171
Resort	Sheltered	2011-09-24	2011	14:11:00	deep	1	Acanthuridae	Grazer	aca.bloc	19	1	0.0251	3.032	189.171	0.189171
Resort	Sheltered	2011-09-24	2011	14:11:00	deep	1	Acanthuridae	Grazer	aca.bloc	19	1	0.0251	3.032	189.171	0.189171
Resort	Sheltered	2011-09-24	2011	14:11:00	deep	1	Acanthuridae	Grazer	aca.bloc	19	1	0.0251	3.032	189.171	0.189171
Resort	Sheltered	2011-09-24	2011	14:11:00	deep	1	Acanthuridae	Grazer	aca.bloc	19	1	0.0251	3.032	189.171	0.189171
Resort	Sheltered	2011-09-24	2011	14:11:00	deep	1	Acanthuridae	Grazer	aca.bloc	19	1	0.0251	3.032	189.171	0.189171
Resort	Sheltered	2011-09-24	2011	14:11:00	deep	1	Acanthuridae	Grazer	aca.bloc	19	1	0.0251	3.032	189.171	0.189171
Resort	Sheltered	2011-09-24	2011	14:11:00	deep	3	Acanthuridae	Grazer	aca.bloc	19	1	0.0251	3.032	189.171	0.189171
Resort	Sheltered	2011-09-24	2011	14:11:00	deep	1	Acanthuridae	Grazer	aca.bloc	20	1	0.0251	3.032	221.002	0.221002
Resort	Sheltered	2011-09-24	2011	14:11:00	deep	3	Acanthuridae	Grazer	aca.bloc	21	1	0.0251	3.032	256.237	0.256237
Resort	Sheltered	2011-09-24	2011	14:11:00	deep	1	Acanthuridae	Grazer	aca.bloc	22	1	0.0251	3.032	295.052	0.295052
Resort	Sheltered	2011-09-24	2011	14:11:00	deep	1	Acanthuridae	Grazer	aca.bloc	23	1	0.0251	3.032	337.623	0.337623
Resort	Sheltered	2011-09-24	2011	14:11:00	deep	1	Acanthuridae	Grazer	aca.bloc	25	1	0.0251	3.032	434.738	0.434738
Resort	Sheltered	2011-09-24	2011	14:11:00	deep	1	Acanthuridae	Grazer	aca.bloc	35	1	0.0251	3.032	1205.84	1.20584
Resort	Sheltered	2011-09-24	2011	14:11:00	deep	1	Acanthuridae	Grazer	aca.bloc	35	1	0.0251	3.032	1205.84	1.20584
Resort	Sheltered	2011-09-24	2011	14:11:00	deep	1	Acanthuridae	Grazer	aca.bloc	36	1	0.0251	3.032	1313.36	1.31336
Resort	Sheltered	2011-09-24	2011	14:11:00	deep	1	Acanthuridae	Grazer	aca.bloc	38	1	0.0251	3.032	1547.31	1.54731
Steve's Gully	Oblique	2011-09-28	2011	1415	deep	3	Acanthuridae	Grazer	aca.bloc	25	1	0.0251	3.032	434.738	0.434738
Steve's Gully	Oblique	2011-09-28	2011	1415	deep	3	Acanthuridae	Grazer	aca.bloc	26	1	0.0251	3.032	489.636	0.489636
Steve's Gully	Oblique	2011-09-28	2011	15:03:00	shallow	3	Acanthuridae	Grazer	aca.bloc	24	1	0.0251	3.032	384.126	0.384126
Steve's Gully	Oblique	2015-01-12	2015	08:01:00	deep	1	Acanthuridae	Grazer	aca.bloc	13	4	0.0251	3.032	59.8618	0.239447
Steve's Gully	Oblique	2015-01-12	2015	08:01:00	deep	1	Acanthuridae	Grazer	aca.bloc	14	8	0.0251	3.032	74.9435	0.599548
Steve's Gully	Oblique	2015-01-12	2015	08:01:00	deep	1	Acanthuridae	Grazer	aca.bloc	16	2	0.0251	3.032	112.348	0.224696
Steve's Gully	Oblique	2015-01-12	2015	08:17:00	deep	2	Acanthuridae	Grazer	aca.bloc	15	8	0.0251	3.032	92.3809	0.739048
Steve's Gully	Oblique	2015-01-12	2015	08:17:00	deep	2	Acanthuridae	Grazer	aca.bloc	20	2	0.0251	3.032	221.002	0.442004
Steve's Gully	Oblique	2015-01-12	2015	08:57:00	deep	3	Acanthuridae	Grazer	aca.bloc	17	1	0.0251	3.032	135.019	0.135019
Steve's Gully	Oblique	2015-01-12	2015	08:57:00	deep	3	Acanthuridae	Grazer	aca.bloc	18	3	0.0251	3.032	160.568	0.481705
Washing Machine	Oblique	2011-09-21	2011	07:51:00	deep	3	Acanthuridae	Grazer	aca.bloc	21	1	0.0251	3.032	256.237	0.256237
Washing Machine	Oblique	2011-09-21	2011	07:51:00	deep	3	Acanthuridae	Grazer	aca.bloc	21	1	0.0251	3.032	256.237	0.256237
Washing Machine	Oblique	2011-09-21	2011	07:51:00	deep	3	Acanthuridae	Grazer	aca.bloc	21	1	0.0251	3.032	256.237	0.256237
Washing Machine	Oblique	2011-09-21	2011	07:51:00	deep	3	Acanthuridae	Grazer	aca.bloc	21	1	0.0251	3.032	256.237	0.256237
Washing Machine	Oblique	2011-09-21	2011	07:51:00	deep	3	Acanthuridae	Grazer	aca.bloc	21	1	0.0251	3.032	256.237	0.256237
Washing Machine	Oblique	2011-09-21	2011	07:51:00	deep	3	Acanthuridae	Grazer	aca.bloc	21	1	0.0251	3.032	256.237	0.256237
Washing Machine	Oblique	2011-09-21	2011	07:51:00	deep	3	Acanthuridae	Grazer	aca.bloc	21	1	0.0251	3.032	256.237	0.256237
Washing Machine	Oblique	2011-09-21	2011	07:51:00	deep	3	Acanthuridae	Grazer	aca.bloc	21	1	0.0251	3.032	256.237	0.256237
Washing Machine	Oblique	2011-09-21	2011	07:51:00	deep	3	Acanthuridae	Grazer	aca.bloc	21	1	0.0251	3.032	256.237	0.256237
Washing Machine	Oblique	2011-09-21	2011	07:51:00	deep	3	Acanthuridae	Grazer	aca.bloc	21	1	0.0251	3.032	256.237	0.256237
Washing Machine	Oblique	2015-01-13	2015	12:37:00	deep	1	Acanthuridae	Grazer	aca.bloc	22	1	0.0251	3.032	295.052	0.295052
Washing Machine	Oblique	2015-01-13	2015	13:15:00	deep	3	Acanthuridae	Grazer	aca.bloc	25	3	0.0251	3.032	434.738	1.30421
Washing Machine	Oblique	2015-01-13	2015	13:15:00	deep	3	Acanthuridae	Grazer	aca.bloc	26	1	0.0251	3.032	489.636	0.489636
Washing Machine	Oblique	2015-01-13	2015	13:15:00	deep	3	Acanthuridae	Grazer	aca.bloc	27	2	0.0251	3.032	548.995	1.09799
Washing Machine	Oblique	2011-09-21	2011	1021	shallow	3	Acanthuridae	Grazer	aca.bloc	12	1	0.0251	3.032	46.9625	0.0469625
Washing Machine	Oblique	2011-09-21	2011	944	shallow	2	Acanthuridae	Grazer	aca.bloc	15	1	0.0251	3.032	92.3809	0.0923809
Washing Machine	Oblique	2011-09-21	2011	944	shallow	2	Acanthuridae	Grazer	aca.bloc	16	1	0.0251	3.032	112.348	0.112348
Washing Machine	Oblique	2011-09-21	2011	944	shallow	2	Acanthuridae	Grazer	aca.bloc	17	1	0.0251	3.032	135.019	0.135019
Washing Machine	Oblique	2011-09-21	2011	944	shallow	2	Acanthuridae	Grazer	aca.bloc	18	1	0.0251	3.032	160.568	0.160568
Washing Machine	Oblique	2011-09-21	2011	944	shallow	2	Acanthuridae	Grazer	aca.bloc	18	1	0.0251	3.032	160.568	0.160568
Washing Machine	Oblique	2011-09-21	2011	944	shallow	2	Acanthuridae	Grazer	aca.bloc	21	1	0.0251	3.032	256.237	0.256237
Washing Machine	Oblique	2011-09-21	2011	944	shallow	2	Acanthuridae	Grazer	aca.bloc	25	1	0.0251	3.032	434.738	0.434738
Big Vickis	Sheltered	2015-01-08	2015	13:32:00	deep	3	Acanthuridae	Grazer	aca.duss	27	1	0.0426	2.868	542.701	0.542701
Blue Lagoon	Lagoon	2015-01-14	2015	12:04:00	deep	2	Acanthuridae	Grazer	aca.duss	22	3	0.0426	2.868	301.632	0.904897
Blue Lagoon	Lagoon	2015-01-14	2015	12:40:00	deep	3	Acanthuridae	Grazer	aca.duss	22	2	0.0426	2.868	301.632	0.603265
Blue Lagoon	Lagoon	2011-09-25	2011	09:33:00	shallow	3	Acanthuridae	Grazer	aca.duss	25	1	0.0426	2.868	435.213	0.435213
Blue Lagoon	Lagoon	2011-09-25	2011	09:33:00	shallow	3	Acanthuridae	Grazer	aca.duss	25	1	0.0426	2.868	435.213	0.435213
Blue Lagoon	Lagoon	2011-09-25	2011	09:33:00	shallow	3	Acanthuridae	Grazer	aca.duss	25	1	0.0426	2.868	435.213	0.435213
Blue Lagoon	Lagoon	2011-09-25	2011	09:33:00	shallow	3	Acanthuridae	Grazer	aca.duss	25	1	0.0426	2.868	435.213	0.435213
Blue Lagoon	Lagoon	2011-09-25	2011	09:33:00	shallow	3	Acanthuridae	Grazer	aca.duss	25	1	0.0426	2.868	435.213	0.435213
Blue Lagoon	Lagoon	2011-09-25	2011	09:33:00	shallow	3	Acanthuridae	Grazer	aca.duss	25	1	0.0426	2.868	435.213	0.435213
Blue Lagoon	Lagoon	2015-01-14	2015	12:58:00	shallow	2	Acanthuridae	Grazer	aca.duss	30	1	0.0426	2.868	734.164	0.734164
Bommie Bay	Oblique	2011-09-21	2011	12:57:00	deep	3	Acanthuridae	Grazer	aca.duss	25	1	0.0426	2.868	435.213	0.435213
Bommie Bay	Oblique	2011-09-21	2011	12:57:00	deep	3	Acanthuridae	Grazer	aca.duss	29	1	0.0426	2.868	666.142	0.666142
Bommie Bay	Oblique	2011-09-21	2011	12:57:00	deep	3	Acanthuridae	Grazer	aca.duss	31	1	0.0426	2.868	806.557	0.806557
Bommie Bay	Oblique	2015-01-10	2015	08:18:00	deep	2	Acanthuridae	Grazer	aca.duss	22	1	0.0426	2.868	301.632	0.301632
Bommie Bay	Oblique	2015-01-10	2015	08:18:00	deep	2	Acanthuridae	Grazer	aca.duss	27	1	0.0426	2.868	542.701	0.542701
Bommie Bay	Oblique	2015-01-10	2015	08:18:00	deep	2	Acanthuridae	Grazer	aca.duss	29	1	0.0426	2.868	666.142	0.666142
Coconut	Exposed	2015-01-10	2015	12:24:00	deep	1	Acanthuridae	Grazer	aca.duss	27	5	0.0426	2.868	542.701	2.71351
Coconut	Exposed	2015-01-10	2015	12:38:00	deep	2	Acanthuridae	Grazer	aca.duss	22	1	0.0426	2.868	301.632	0.301632
Coconut	Exposed	2015-01-10	2015	12:38:00	deep	2	Acanthuridae	Grazer	aca.duss	25	4	0.0426	2.868	435.213	1.74085
Coconut	Exposed	2015-01-10	2015	12:38:00	deep	2	Acanthuridae	Grazer	aca.duss	28	1	0.0426	2.868	602.364	0.602364
Coconut	Exposed	2015-01-10	2015	12:38:00	deep	2	Acanthuridae	Grazer	aca.duss	30	1	0.0426	2.868	734.164	0.734164
Coconut	Exposed	2015-01-10	2015	13:11:00	deep	3	Acanthuridae	Grazer	aca.duss	19	1	0.0426	2.868	198.096	0.198096
Coconut	Exposed	2015-01-10	2015	13:11:00	deep	3	Acanthuridae	Grazer	aca.duss	26	5	0.0426	2.868	487.027	2.43514
Coconut	Exposed	2011-09-26	2011	1112	shallow	3	Acanthuridae	Grazer	aca.duss	21	1	0.0426	2.868	263.958	0.263958
Coconut	Exposed	2011-09-26	2011	1112	shallow	3	Acanthuridae	Grazer	aca.duss	21	1	0.0426	2.868	263.958	0.263958
Coconut	Exposed	2011-09-26	2011	1112	shallow	3	Acanthuridae	Grazer	aca.duss	21	1	0.0426	2.868	263.958	0.263958
Coconut	Exposed	2011-09-26	2011	1112	shallow	3	Acanthuridae	Grazer	aca.duss	21	1	0.0426	2.868	263.958	0.263958
Coconut	Exposed	2011-09-26	2011	1112	shallow	3	Acanthuridae	Grazer	aca.duss	22	1	0.0426	2.868	301.632	0.301632
Coconut	Exposed	2011-09-26	2011	1112	shallow	3	Acanthuridae	Grazer	aca.duss	22	1	0.0426	2.868	301.632	0.301632
Coconut	Exposed	2011-09-26	2011	1112	shallow	3	Acanthuridae	Grazer	aca.duss	22	1	0.0426	2.868	301.632	0.301632
Coconut	Exposed	2011-09-26	2011	1112	shallow	3	Acanthuridae	Grazer	aca.duss	22	1	0.0426	2.868	301.632	0.301632
Coconut	Exposed	2011-09-26	2011	1112	shallow	3	Acanthuridae	Grazer	aca.duss	23	1	0.0426	2.868	342.646	0.342646
Coconut	Exposed	2011-09-26	2011	1112	shallow	3	Acanthuridae	Grazer	aca.duss	23	1	0.0426	2.868	342.646	0.342646
Coconut	Exposed	2011-09-26	2011	1112	shallow	3	Acanthuridae	Grazer	aca.duss	23	1	0.0426	2.868	342.646	0.342646
Coconut	Exposed	2011-09-26	2011	1112	shallow	3	Acanthuridae	Grazer	aca.duss	23	1	0.0426	2.868	342.646	0.342646
Coconut	Exposed	2011-09-26	2011	1030	shallow	2	Acanthuridae	Grazer	aca.duss	26	1	0.0426	2.868	487.027	0.487027
Coconut	Exposed	2011-09-26	2011	1112	shallow	3	Acanthuridae	Grazer	aca.duss	26	1	0.0426	2.868	487.027	0.487027
Coconut	Exposed	2011-09-26	2011	1112	shallow	3	Acanthuridae	Grazer	aca.duss	26	1	0.0426	2.868	487.027	0.487027
Coconut	Exposed	2011-09-26	2011	1112	shallow	3	Acanthuridae	Grazer	aca.duss	26	1	0.0426	2.868	487.027	0.487027
Coconut	Exposed	2011-09-26	2011	1112	shallow	3	Acanthuridae	Grazer	aca.duss	26	1	0.0426	2.868	487.027	0.487027
Coconut	Exposed	2015-01-10	2015	14:32:00	shallow	1	Acanthuridae	Grazer	aca.duss	15	23	0.0426	2.868	100.563	2.31295
Coconut	Exposed	2015-01-10	2015	14:32:00	shallow	1	Acanthuridae	Grazer	aca.duss	16	7	0.0426	2.868	121.011	0.847079
Coconut	Exposed	2015-01-10	2015	14:32:00	shallow	1	Acanthuridae	Grazer	aca.duss	27	8	0.0426	2.868	542.701	4.34161
Coconut	Exposed	2015-01-10	2015	14:43:00	shallow	2	Acanthuridae	Grazer	aca.duss	18	12	0.0426	2.868	169.641	2.03569
Coconut	Exposed	2015-01-10	2015	14:43:00	shallow	2	Acanthuridae	Grazer	aca.duss	24	6	0.0426	2.868	387.129	2.32277
Coconut	Exposed	2015-01-10	2015	15:20:00	shallow	3	Acanthuridae	Grazer	aca.duss	25	2	0.0426	2.868	435.213	0.870425
Coconut	Exposed	2015-01-10	2015	15:20:00	shallow	3	Acanthuridae	Grazer	aca.duss	30	3	0.0426	2.868	734.164	2.20249
Coconut	Exposed	2015-01-10	2015	15:20:00	shallow	3	Acanthuridae	Grazer	aca.duss	31	1	0.0426	2.868	806.557	0.806557
Granite	Sheltered	2011-09-22	2011	1326	deep	2	Acanthuridae	Grazer	aca.duss	38	1	0.0426	2.868	1446.2	1.4462
Granite	Sheltered	2011-09-22	2011	14:55:00	shallow	3	Acanthuridae	Grazer	aca.duss	24	1	0.0426	2.868	387.129	0.387129
Granite	Sheltered	2011-09-22	2011	14:55:00	shallow	3	Acanthuridae	Grazer	aca.duss	25	1	0.0426	2.868	435.213	0.435213
Granite	Sheltered	2011-09-22	2011	14:55:00	shallow	3	Acanthuridae	Grazer	aca.duss	25	1	0.0426	2.868	435.213	0.435213
Granite	Sheltered	2011-09-22	2011	14:55:00	shallow	3	Acanthuridae	Grazer	aca.duss	38	1	0.0426	2.868	1446.2	1.4462
LTMP1	Exposed	2011-09-20	2011	1340	deep	1	Acanthuridae	Grazer	aca.duss	26	1	0.0426	2.868	487.027	0.487027
LTMP1	Exposed	2011-09-20	2011	1428	deep	3	Acanthuridae	Grazer	aca.duss	26	1	0.0426	2.868	487.027	0.487027
LTMP1	Exposed	2011-09-20	2011	1340	deep	1	Acanthuridae	Grazer	aca.duss	27	1	0.0426	2.868	542.701	0.542701
LTMP1	Exposed	2015-01-13	2015	08:06:00	deep	1	Acanthuridae	Grazer	aca.duss	32	8	0.0426	2.868	883.445	7.06756
LTMP1	Exposed	2011-09-20	2011	15:26:00	shallow	3	Acanthuridae	Grazer	aca.duss	21	1	0.0426	2.868	263.958	0.263958
LTMP1	Exposed	2011-09-20	2011	15:26:00	shallow	3	Acanthuridae	Grazer	aca.duss	28	1	0.0426	2.868	602.364	0.602364
LTMP1	Exposed	2011-09-20	2011	15:26:00	shallow	3	Acanthuridae	Grazer	aca.duss	29	1	0.0426	2.868	666.142	0.666142
LTMP1	Exposed	2011-09-20	2011	15:26:00	shallow	3	Acanthuridae	Grazer	aca.duss	31	1	0.0426	2.868	806.557	0.806557
LTMP1	Exposed	2015-01-13	2015	10:24:00	shallow	1	Acanthuridae	Grazer	aca.duss	18	2	0.0426	2.868	169.641	0.339282
LTMP3	Exposed	2015-01-11	2015	08:55:00	deep	3	Acanthuridae	Grazer	aca.duss	27	1	0.0426	2.868	542.701	0.542701
LTMP3	Exposed	2015-01-11	2015	08:55:00	deep	3	Acanthuridae	Grazer	aca.duss	29	25	0.0426	2.868	666.142	16.6536
LTMP3	Exposed	2011-09-20	2011	10:43:00	shallow	2	Acanthuridae	Grazer	aca.duss	18	1	0.0426	2.868	169.641	0.169641
LTMP3	Exposed	2011-09-20	2011	10:43:00	shallow	2	Acanthuridae	Grazer	aca.duss	21	1	0.0426	2.868	263.958	0.263958
LTMP3	Exposed	2011-09-20	2011	10:43:00	shallow	2	Acanthuridae	Grazer	aca.duss	25	1	0.0426	2.868	435.213	0.435213
LTMP3	Exposed	2011-09-20	2011	10:43:00	shallow	2	Acanthuridae	Grazer	aca.duss	25	1	0.0426	2.868	435.213	0.435213
LTMP3	Exposed	2011-09-20	2011	10:43:00	shallow	2	Acanthuridae	Grazer	aca.duss	25	1	0.0426	2.868	435.213	0.435213
LTMP3	Exposed	2011-09-20	2011	10:43:00	shallow	2	Acanthuridae	Grazer	aca.duss	25	1	0.0426	2.868	435.213	0.435213
LTMP3	Exposed	2011-09-20	2011	10:43:00	shallow	2	Acanthuridae	Grazer	aca.duss	25	1	0.0426	2.868	435.213	0.435213
LTMP3	Exposed	2011-09-20	2011	10:43:00	shallow	2	Acanthuridae	Grazer	aca.duss	25	1	0.0426	2.868	435.213	0.435213
LTMP3	Exposed	2011-09-20	2011	10:43:00	shallow	2	Acanthuridae	Grazer	aca.duss	25	1	0.0426	2.868	435.213	0.435213
LTMP3	Exposed	2011-09-20	2011	10:43:00	shallow	2	Acanthuridae	Grazer	aca.duss	25	1	0.0426	2.868	435.213	0.435213
LTMP3	Exposed	2011-09-20	2011	10:43:00	shallow	2	Acanthuridae	Grazer	aca.duss	25	1	0.0426	2.868	435.213	0.435213
LTMP3	Exposed	2011-09-20	2011	10:43:00	shallow	2	Acanthuridae	Grazer	aca.duss	25	1	0.0426	2.868	435.213	0.435213
LTMP3	Exposed	2011-09-20	2011	10:43:00	shallow	2	Acanthuridae	Grazer	aca.duss	31	1	0.0426	2.868	806.557	0.806557
LTMP3	Exposed	2011-09-20	2011	10:43:00	shallow	3	Acanthuridae	Grazer	aca.duss	35	1	0.0426	2.868	1142.34	1.14234
LTMP3	Exposed	2015-01-11	2015	10:08:00	shallow	1	Acanthuridae	Grazer	aca.duss	22	1	0.0426	2.868	301.632	0.301632
LTMP3	Exposed	2015-01-11	2015	10:08:00	shallow	1	Acanthuridae	Grazer	aca.duss	25	31	0.0426	2.868	435.213	13.4916
LTMP3	Exposed	2015-01-11	2015	10:08:00	shallow	1	Acanthuridae	Grazer	aca.duss	26	45	0.0426	2.868	487.027	21.9162
LTMP3	Exposed	2015-01-11	2015	10:08:00	shallow	1	Acanthuridae	Grazer	aca.duss	27	1	0.0426	2.868	542.701	0.542701
LTMP3	Exposed	2015-01-11	2015	10:23:00	shallow	2	Acanthuridae	Grazer	aca.duss	21	21	0.0426	2.868	263.958	5.54311
LTMP3	Exposed	2015-01-11	2015	10:23:00	shallow	2	Acanthuridae	Grazer	aca.duss	25	1	0.0426	2.868	435.213	0.435213
LTMP3	Exposed	2015-01-11	2015	10:23:00	shallow	2	Acanthuridae	Grazer	aca.duss	26	1	0.0426	2.868	487.027	0.487027
LTMP3	Exposed	2015-01-11	2015	10:23:00	shallow	2	Acanthuridae	Grazer	aca.duss	27	1	0.0426	2.868	542.701	0.542701
LTMP3	Exposed	2015-01-11	2015	11:06:00	shallow	3	Acanthuridae	Grazer	aca.duss	25	2	0.0426	2.868	435.213	0.870425
Monkey's Butt	Lagoon	2011-09-28	2011	09:30:00	shallow	1	Acanthuridae	Grazer	aca.duss	25	1	0.0426	2.868	435.213	0.435213
North Reef	Sheltered	2011-09-25	2011	15:00:00	shallow	2	Acanthuridae	Grazer	aca.duss	21	1	0.0426	2.868	263.958	0.263958
Palfrey Lagoon	Lagoon	2015-01-14	2015	09:55:00	shallow	1	Acanthuridae	Grazer	aca.duss	19	1	0.0426	2.868	198.096	0.198096
Pidgin Point	Exposed	2011-09-26	2011	14:06:00	deep	1	Acanthuridae	Grazer	aca.duss	22	1	0.0426	2.868	301.632	0.301632
Pidgin Point	Exposed	2011-09-26	2011	14:06:00	deep	1	Acanthuridae	Grazer	aca.duss	23	1	0.0426	2.868	342.646	0.342646
Pidgin Point	Exposed	2011-09-26	2011	14:06:00	deep	1	Acanthuridae	Grazer	aca.duss	24	1	0.0426	2.868	387.129	0.387129
Pidgin Point	Exposed	2011-09-26	2011	14:06:00	deep	1	Acanthuridae	Grazer	aca.duss	24	1	0.0426	2.868	387.129	0.387129
Pidgin Point	Exposed	2011-09-26	2011	14:06:00	deep	1	Acanthuridae	Grazer	aca.duss	25	1	0.0426	2.868	435.213	0.435213
Pidgin Point	Exposed	2011-09-26	2011	14:06:00	deep	1	Acanthuridae	Grazer	aca.duss	25	1	0.0426	2.868	435.213	0.435213
Pidgin Point	Exposed	2011-09-26	2011	14:06:00	deep	1	Acanthuridae	Grazer	aca.duss	25	1	0.0426	2.868	435.213	0.435213
Pidgin Point	Exposed	2011-09-26	2011	14:06:00	deep	1	Acanthuridae	Grazer	aca.duss	25	1	0.0426	2.868	435.213	0.435213
Pidgin Point	Exposed	2011-09-26	2011	14:06:00	deep	1	Acanthuridae	Grazer	aca.duss	25	1	0.0426	2.868	435.213	0.435213
Pidgin Point	Exposed	2011-09-26	2011	14:06:00	deep	1	Acanthuridae	Grazer	aca.duss	25	1	0.0426	2.868	435.213	0.435213
Pidgin Point	Exposed	2011-09-26	2011	14:06:00	deep	1	Acanthuridae	Grazer	aca.duss	25	1	0.0426	2.868	435.213	0.435213
Pidgin Point	Exposed	2011-09-26	2011	14:06:00	deep	1	Acanthuridae	Grazer	aca.duss	25	1	0.0426	2.868	435.213	0.435213
Pidgin Point	Exposed	2011-09-26	2011	14:06:00	deep	2	Acanthuridae	Grazer	aca.duss	25	1	0.0426	2.868	435.213	0.435213
Pidgin Point	Exposed	2011-09-26	2011	14:06:00	deep	2	Acanthuridae	Grazer	aca.duss	25	1	0.0426	2.868	435.213	0.435213
Pidgin Point	Exposed	2011-09-26	2011	14:06:00	deep	2	Acanthuridae	Grazer	aca.duss	26	1	0.0426	2.868	487.027	0.487027
Pidgin Point	Exposed	2011-09-26	2011	14:06:00	deep	2	Acanthuridae	Grazer	aca.duss	26	1	0.0426	2.868	487.027	0.487027
Pidgin Point	Exposed	2011-09-26	2011	14:06:00	deep	2	Acanthuridae	Grazer	aca.duss	26	1	0.0426	2.868	487.027	0.487027
Pidgin Point	Exposed	2011-09-26	2011	14:06:00	deep	2	Acanthuridae	Grazer	aca.duss	26	1	0.0426	2.868	487.027	0.487027
Pidgin Point	Exposed	2011-09-26	2011	14:06:00	deep	1	Acanthuridae	Grazer	aca.duss	27	1	0.0426	2.868	542.701	0.542701
Pidgin Point	Exposed	2011-09-26	2011	14:06:00	deep	2	Acanthuridae	Grazer	aca.duss	29	1	0.0426	2.868	666.142	0.666142
Pidgin Point	Exposed	2015-01-11	2015	12:28:00	deep	1	Acanthuridae	Grazer	aca.duss	22	1	0.0426	2.868	301.632	0.301632
Pidgin Point	Exposed	2015-01-11	2015	12:28:00	deep	1	Acanthuridae	Grazer	aca.duss	23	1	0.0426	2.868	342.646	0.342646
Pidgin Point	Exposed	2015-01-11	2015	13:11:00	deep	3	Acanthuridae	Grazer	aca.duss	26	2	0.0426	2.868	487.027	0.974054
Pidgin Point	Exposed	2015-01-11	2015	13:11:00	deep	3	Acanthuridae	Grazer	aca.duss	28	1	0.0426	2.868	602.364	0.602364
Pidgin Point	Exposed	2011-09-27	2011	1554	shallow	2	Acanthuridae	Grazer	aca.duss	15	1	0.0426	2.868	100.563	0.100563
Pidgin Point	Exposed	2011-09-27	2011	1554	shallow	2	Acanthuridae	Grazer	aca.duss	15	1	0.0426	2.868	100.563	0.100563
Pidgin Point	Exposed	2011-09-27	2011	1554	shallow	2	Acanthuridae	Grazer	aca.duss	16	1	0.0426	2.868	121.011	0.121011
Pidgin Point	Exposed	2011-09-27	2011	1554	shallow	2	Acanthuridae	Grazer	aca.duss	18	1	0.0426	2.868	169.641	0.169641
Pidgin Point	Exposed	2011-09-27	2011	1542	shallow	1	Acanthuridae	Grazer	aca.duss	24	1	0.0426	2.868	387.129	0.387129
Pidgin Point	Exposed	2015-01-11	2015	14:28:00	shallow	1	Acanthuridae	Grazer	aca.duss	22	1	0.0426	2.868	301.632	0.301632
Pidgin Point	Exposed	2015-01-11	2015	14:28:00	shallow	1	Acanthuridae	Grazer	aca.duss	26	7	0.0426	2.868	487.027	3.40919
Pidgin Point	Exposed	2015-01-11	2015	15:15:00	shallow	3	Acanthuridae	Grazer	aca.duss	25	16	0.0426	2.868	435.213	6.9634
Pidgin Point	Exposed	2015-01-11	2015	15:15:00	shallow	3	Acanthuridae	Grazer	aca.duss	28	1	0.0426	2.868	602.364	0.602364
Steve's Gully	Oblique	2015-01-12	2015	08:01:00	deep	1	Acanthuridae	Grazer	aca.duss	22	1	0.0426	2.868	301.632	0.301632
Steve's Gully	Oblique	2015-01-12	2015	08:01:00	deep	1	Acanthuridae	Grazer	aca.duss	24	3	0.0426	2.868	387.129	1.16139
Steve's Gully	Oblique	2015-01-12	2015	08:01:00	deep	1	Acanthuridae	Grazer	aca.duss	25	1	0.0426	2.868	435.213	0.435213
Steve's Gully	Oblique	2015-01-12	2015	08:01:00	deep	1	Acanthuridae	Grazer	aca.duss	26	3	0.0426	2.868	487.027	1.46108
Washing Machine	Oblique	2011-09-21	2011	07:51:00	deep	2	Acanthuridae	Grazer	aca.duss	31	1	0.0426	2.868	806.557	0.806557
Blue Lagoon	Lagoon	2011-09-25	2011	09:33:00	shallow	1	Acanthuridae	Grazer	aca.gram	29	1	0.0251	3.032	681.812	0.681812
Blue Lagoon	Lagoon	2011-09-25	2011	09:33:00	shallow	1	Acanthuridae	Grazer	aca.gram	29	1	0.0251	3.032	681.812	0.681812
Blue Lagoon	Lagoon	2011-09-25	2011	09:33:00	shallow	1	Acanthuridae	Grazer	aca.gram	29	1	0.0251	3.032	681.812	0.681812
Blue Lagoon	Lagoon	2011-09-25	2011	09:33:00	shallow	1	Acanthuridae	Grazer	aca.gram	29	1	0.0251	3.032	681.812	0.681812
Blue Lagoon	Lagoon	2011-09-25	2011	09:33:00	shallow	1	Acanthuridae	Grazer	aca.gram	29	1	0.0251	3.032	681.812	0.681812
Blue Lagoon	Lagoon	2011-09-25	2011	09:33:00	shallow	1	Acanthuridae	Grazer	aca.gram	29	1	0.0251	3.032	681.812	0.681812
Coconut	Exposed	2015-01-10	2015	12:38:00	deep	2	Acanthuridae	Grazer	aca.gram	16	7	0.0251	3.032	112.348	0.786436
Coconut	Exposed	2015-01-10	2015	13:11:00	deep	3	Acanthuridae	Grazer	aca.gram	17	7	0.0251	3.032	135.019	0.945133
Bommie Bay	Oblique	2015-01-10	2015	10:08:00	shallow	1	Acanthuridae	Cropper	aca.line	25	1	0.028	2.983	414.203	0.414203
Bommie Bay	Oblique	2015-01-10	2015	10:59:00	shallow	3	Acanthuridae	Cropper	aca.line	19	1	0.028	2.983	182.675	0.182675
Bommie Bay	Oblique	2015-01-10	2015	10:59:00	shallow	3	Acanthuridae	Cropper	aca.line	23	1	0.028	2.983	322.992	0.322992
Bommie Bay	Oblique	2015-01-10	2015	10:59:00	shallow	3	Acanthuridae	Cropper	aca.line	24	1	0.028	2.983	366.715	0.366715
LTMP1	Exposed	2015-01-13	2015	08:06:00	deep	1	Acanthuridae	Cropper	aca.line	20	1	0.028	2.983	212.878	0.212878
LTMP3	Exposed	2015-01-11	2015	10:08:00	shallow	1	Acanthuridae	Cropper	aca.line	13	1	0.028	2.983	58.8913	0.0588913
LTMP3	Exposed	2015-01-11	2015	10:08:00	shallow	1	Acanthuridae	Cropper	aca.line	15	1	0.028	2.983	90.2481	0.0902481
LTMP3	Exposed	2015-01-11	2015	10:08:00	shallow	1	Acanthuridae	Cropper	aca.line	19	1	0.028	2.983	182.675	0.182675
North Reef	Sheltered	2015-01-07	2015	10:45:00	shallow	2	Acanthuridae	Cropper	aca.line	22	1	0.028	2.983	282.882	0.282882
North Reef	Sheltered	2015-01-07	2015	10:45:00	shallow	2	Acanthuridae	Cropper	aca.line	29	1	0.028	2.983	644.898	0.644898
North Reef	Sheltered	2015-01-07	2015	10:45:00	shallow	2	Acanthuridae	Cropper	aca.line	30	1	0.028	2.983	713.528	0.713528
Pidgin Point	Exposed	2015-01-11	2015	14:39:00	shallow	2	Acanthuridae	Cropper	aca.line	18	1	0.028	2.983	155.466	0.155466
Pidgin Point	Exposed	2015-01-11	2015	14:39:00	shallow	2	Acanthuridae	Cropper	aca.line	19	2	0.028	2.983	182.675	0.365351
Pidgin Point	Exposed	2015-01-11	2015	14:39:00	shallow	2	Acanthuridae	Cropper	aca.line	20	1	0.028	2.983	212.878	0.212878
Pidgin Point	Exposed	2015-01-11	2015	14:39:00	shallow	2	Acanthuridae	Cropper	aca.line	22	2	0.028	2.983	282.882	0.565763
Pidgin Point	Exposed	2015-01-11	2015	14:39:00	shallow	2	Acanthuridae	Cropper	aca.line	23	1	0.028	2.983	322.992	0.322992
Pidgin Point	Exposed	2015-01-11	2015	14:39:00	shallow	2	Acanthuridae	Cropper	aca.line	25	1	0.028	2.983	414.203	0.414203
Washing Machine	Oblique	2011-09-21	2011	944	shallow	2	Acanthuridae	Cropper	aca.line	25	1	0.028	2.983	414.203	0.414203
Washing Machine	Oblique	2015-01-13	2015	14:27:00	shallow	1	Acanthuridae	Cropper	aca.line	25	1	0.028	2.983	414.203	0.414203
Washing Machine	Oblique	2015-01-13	2015	14:27:00	shallow	1	Acanthuridae	Cropper	aca.line	26	5	0.028	2.983	465.611	2.32806
Washing Machine	Oblique	2015-01-13	2015	14:27:00	shallow	1	Acanthuridae	Cropper	aca.line	28	1	0.028	2.983	580.805	0.580805
Washing Machine	Oblique	2015-01-13	2015	14:36:00	shallow	2	Acanthuridae	Cropper	aca.line	20	1	0.028	2.983	212.878	0.212878
Washing Machine	Oblique	2015-01-13	2015	14:36:00	shallow	2	Acanthuridae	Cropper	aca.line	23	1	0.028	2.983	322.992	0.322992
Washing Machine	Oblique	2015-01-13	2015	14:36:00	shallow	2	Acanthuridae	Cropper	aca.line	24	1	0.028	2.983	366.715	0.366715
Washing Machine	Oblique	2015-01-13	2015	14:36:00	shallow	2	Acanthuridae	Cropper	aca.line	25	2	0.028	2.983	414.203	0.828406
Washing Machine	Oblique	2015-01-13	2015	14:36:00	shallow	2	Acanthuridae	Cropper	aca.line	26	1	0.028	2.983	465.611	0.465611
Washing Machine	Oblique	2015-01-13	2015	15:06:00	shallow	3	Acanthuridae	Cropper	aca.line	16	1	0.028	2.983	109.408	0.109408
Washing Machine	Oblique	2015-01-13	2015	15:06:00	shallow	3	Acanthuridae	Cropper	aca.line	20	1	0.028	2.983	212.878	0.212878
Washing Machine	Oblique	2015-01-13	2015	15:06:00	shallow	3	Acanthuridae	Cropper	aca.line	22	1	0.028	2.983	282.882	0.282882
North Reef	Sheltered	2011-09-26	2011	1338	deep	2	Acanthuridae	Planktivore	aca.mata	23	1	0.0222	3.008	276.968	0.276968
Resort	Sheltered	2011-09-24	2011	14:11:00	deep	1	Acanthuridae	Cropper	aca.nans	11	1	0.028	2.983	35.7793	0.0357793
Big Vickis	Sheltered	2011-09-22	2011	809	deep	2	Acanthuridae	Cropper	aca.ncus	23	1	0.0264	3.028	350.684	0.350684
Big Vickis	Sheltered	2011-09-22	2011	09:38:00	shallow	1	Acanthuridae	Cropper	aca.ncus	9	1	0.0264	3.028	20.4668	0.0204668
Big Vickis	Sheltered	2011-09-22	2011	09:38:00	shallow	1	Acanthuridae	Cropper	aca.ncus	9	1	0.0264	3.028	20.4668	0.0204668
Big Vickis	Sheltered	2011-09-22	2011	09:38:00	shallow	2	Acanthuridae	Cropper	aca.ncus	9	1	0.0264	3.028	20.4668	0.0204668
Big Vickis	Sheltered	2011-09-22	2011	09:38:00	shallow	2	Acanthuridae	Cropper	aca.ncus	9	1	0.0264	3.028	20.4668	0.0204668
Big Vickis	Sheltered	2011-09-22	2011	09:38:00	shallow	3	Acanthuridae	Cropper	aca.ncus	9	1	0.0264	3.028	20.4668	0.0204668
Big Vickis	Sheltered	2011-09-22	2011	09:38:00	shallow	1	Acanthuridae	Cropper	aca.ncus	11	1	0.0264	3.028	37.5786	0.0375786
Big Vickis	Sheltered	2011-09-22	2011	09:38:00	shallow	2	Acanthuridae	Cropper	aca.ncus	11	1	0.0264	3.028	37.5786	0.0375786
Big Vickis	Sheltered	2011-09-22	2011	09:38:00	shallow	3	Acanthuridae	Cropper	aca.ncus	13	1	0.0264	3.028	62.3196	0.0623196
Big Vickis	Sheltered	2011-09-22	2011	09:38:00	shallow	3	Acanthuridae	Cropper	aca.ncus	13	1	0.0264	3.028	62.3196	0.0623196
Big Vickis	Sheltered	2011-09-22	2011	09:38:00	shallow	2	Acanthuridae	Cropper	aca.ncus	15	1	0.0264	3.028	96.1188	0.0961188
Big Vickis	Sheltered	2011-09-22	2011	09:38:00	shallow	2	Acanthuridae	Cropper	aca.ncus	17	1	0.0264	3.028	140.412	0.140412
Big Vickis	Sheltered	2011-09-22	2011	09:38:00	shallow	3	Acanthuridae	Cropper	aca.ncus	17	1	0.0264	3.028	140.412	0.140412
Big Vickis	Sheltered	2015-01-08	2015	14:40:00	shallow	1	Acanthuridae	Cropper	aca.ncus	12	7	0.0264	3.028	48.9063	0.342344
Big Vickis	Sheltered	2015-01-08	2015	15:03:00	shallow	2	Acanthuridae	Cropper	aca.ncus	9	1	0.0264	3.028	20.4668	0.0204668
Big Vickis	Sheltered	2015-01-08	2015	15:03:00	shallow	2	Acanthuridae	Cropper	aca.ncus	10	1	0.0264	3.028	28.1581	0.0281581
Big Vickis	Sheltered	2015-01-08	2015	15:03:00	shallow	2	Acanthuridae	Cropper	aca.ncus	12	2	0.0264	3.028	48.9063	0.0978126
Big Vickis	Sheltered	2015-01-08	2015	15:03:00	shallow	2	Acanthuridae	Cropper	aca.ncus	14	2	0.0264	3.028	77.9973	0.155995
Big Vickis	Sheltered	2015-01-08	2015	15:47:00	shallow	3	Acanthuridae	Cropper	aca.ncus	10	2	0.0264	3.028	28.1581	0.0563163
Big Vickis	Sheltered	2015-01-08	2015	15:47:00	shallow	3	Acanthuridae	Cropper	aca.ncus	12	1	0.0264	3.028	48.9063	0.0489063
Big Vickis	Sheltered	2015-01-08	2015	15:47:00	shallow	3	Acanthuridae	Cropper	aca.ncus	14	2	0.0264	3.028	77.9973	0.155995
Bommie Bay	Oblique	2015-01-10	2015	08:07:00	deep	1	Acanthuridae	Cropper	aca.ncus	10	3	0.0264	3.028	28.1581	0.0844744
Bommie Bay	Oblique	2015-01-10	2015	08:07:00	deep	1	Acanthuridae	Cropper	aca.ncus	11	4	0.0264	3.028	37.5786	0.150315
Bommie Bay	Oblique	2015-01-10	2015	08:07:00	deep	1	Acanthuridae	Cropper	aca.ncus	12	2	0.0264	3.028	48.9063	0.0978126
Bommie Bay	Oblique	2015-01-10	2015	08:07:00	deep	1	Acanthuridae	Cropper	aca.ncus	14	1	0.0264	3.028	77.9973	0.0779973
Bommie Bay	Oblique	2015-01-10	2015	08:18:00	deep	2	Acanthuridae	Cropper	aca.ncus	10	5	0.0264	3.028	28.1581	0.140791
Bommie Bay	Oblique	2015-01-10	2015	08:18:00	deep	2	Acanthuridae	Cropper	aca.ncus	12	4	0.0264	3.028	48.9063	0.195625
Bommie Bay	Oblique	2015-01-10	2015	08:18:00	deep	2	Acanthuridae	Cropper	aca.ncus	13	3	0.0264	3.028	62.3196	0.186959
Bommie Bay	Oblique	2015-01-10	2015	08:18:00	deep	2	Acanthuridae	Cropper	aca.ncus	14	1	0.0264	3.028	77.9973	0.0779973
Bommie Bay	Oblique	2015-01-10	2015	08:53:00	deep	3	Acanthuridae	Cropper	aca.ncus	12	7	0.0264	3.028	48.9063	0.342344
Bommie Bay	Oblique	2015-01-10	2015	08:53:00	deep	3	Acanthuridae	Cropper	aca.ncus	13	5	0.0264	3.028	62.3196	0.311598
Bommie Bay	Oblique	2015-01-10	2015	08:53:00	deep	3	Acanthuridae	Cropper	aca.ncus	14	1	0.0264	3.028	77.9973	0.0779973
Bommie Bay	Oblique	2011-09-21	2011	1436	shallow	1	Acanthuridae	Cropper	aca.ncus	14	1	0.0264	3.028	77.9973	0.0779973
Bommie Bay	Oblique	2011-09-21	2011	1436	shallow	1	Acanthuridae	Cropper	aca.ncus	15	1	0.0264	3.028	96.1188	0.0961188
Bommie Bay	Oblique	2011-09-21	2011	1519	shallow	3	Acanthuridae	Cropper	aca.ncus	15	1	0.0264	3.028	96.1188	0.0961188
Bommie Bay	Oblique	2011-09-21	2011	1519	shallow	3	Acanthuridae	Cropper	aca.ncus	16	1	0.0264	3.028	116.864	0.116864
Bommie Bay	Oblique	2011-09-21	2011	1519	shallow	3	Acanthuridae	Cropper	aca.ncus	16	1	0.0264	3.028	116.864	0.116864
Bommie Bay	Oblique	2011-09-21	2011	1519	shallow	3	Acanthuridae	Cropper	aca.ncus	17	1	0.0264	3.028	140.412	0.140412
Bommie Bay	Oblique	2011-09-21	2011	1519	shallow	3	Acanthuridae	Cropper	aca.ncus	18	1	0.0264	3.028	166.943	0.166943
Bommie Bay	Oblique	2015-01-10	2015	10:08:00	shallow	1	Acanthuridae	Cropper	aca.ncus	13	1	0.0264	3.028	62.3196	0.0623196
Bommie Bay	Oblique	2015-01-10	2015	10:20:00	shallow	2	Acanthuridae	Cropper	aca.ncus	12	5	0.0264	3.028	48.9063	0.244531
Bommie Bay	Oblique	2015-01-10	2015	10:20:00	shallow	2	Acanthuridae	Cropper	aca.ncus	15	1	0.0264	3.028	96.1188	0.0961188
Bommie Bay	Oblique	2015-01-10	2015	10:20:00	shallow	2	Acanthuridae	Cropper	aca.ncus	16	1	0.0264	3.028	116.864	0.116864
Bommie Bay	Oblique	2015-01-10	2015	10:59:00	shallow	3	Acanthuridae	Cropper	aca.ncus	10	1	0.0264	3.028	28.1581	0.0281581
Bommie Bay	Oblique	2015-01-10	2015	10:59:00	shallow	3	Acanthuridae	Cropper	aca.ncus	11	1	0.0264	3.028	37.5786	0.0375786
Coconut	Exposed	2011-09-26	2011	08:09:00	deep	1	Acanthuridae	Cropper	aca.ncus	7	1	0.0264	3.028	9.56227	0.00956227
Coconut	Exposed	2011-09-26	2011	08:09:00	deep	1	Acanthuridae	Cropper	aca.ncus	9	1	0.0264	3.028	20.4668	0.0204668
Coconut	Exposed	2011-09-26	2011	08:09:00	deep	1	Acanthuridae	Cropper	aca.ncus	9	1	0.0264	3.028	20.4668	0.0204668
Coconut	Exposed	2011-09-26	2011	08:09:00	deep	1	Acanthuridae	Cropper	aca.ncus	9	1	0.0264	3.028	20.4668	0.0204668
Coconut	Exposed	2011-09-26	2011	08:09:00	deep	1	Acanthuridae	Cropper	aca.ncus	9	1	0.0264	3.028	20.4668	0.0204668
Coconut	Exposed	2011-09-26	2011	08:09:00	deep	1	Acanthuridae	Cropper	aca.ncus	9	1	0.0264	3.028	20.4668	0.0204668
Coconut	Exposed	2011-09-26	2011	08:09:00	deep	2	Acanthuridae	Cropper	aca.ncus	9	1	0.0264	3.028	20.4668	0.0204668
Coconut	Exposed	2011-09-26	2011	08:09:00	deep	2	Acanthuridae	Cropper	aca.ncus	9	1	0.0264	3.028	20.4668	0.0204668
Coconut	Exposed	2011-09-26	2011	08:09:00	deep	2	Acanthuridae	Cropper	aca.ncus	9	1	0.0264	3.028	20.4668	0.0204668
Coconut	Exposed	2011-09-26	2011	08:09:00	deep	2	Acanthuridae	Cropper	aca.ncus	11	1	0.0264	3.028	37.5786	0.0375786
Coconut	Exposed	2011-09-26	2011	08:09:00	deep	1	Acanthuridae	Cropper	aca.ncus	12	1	0.0264	3.028	48.9063	0.0489063
Coconut	Exposed	2011-09-26	2011	08:09:00	deep	1	Acanthuridae	Cropper	aca.ncus	12	1	0.0264	3.028	48.9063	0.0489063
Coconut	Exposed	2011-09-26	2011	08:09:00	deep	2	Acanthuridae	Cropper	aca.ncus	12	1	0.0264	3.028	48.9063	0.0489063
Coconut	Exposed	2015-01-10	2015	12:38:00	deep	2	Acanthuridae	Cropper	aca.ncus	10	2	0.0264	3.028	28.1581	0.0563163
Coconut	Exposed	2015-01-10	2015	12:38:00	deep	2	Acanthuridae	Cropper	aca.ncus	12	1	0.0264	3.028	48.9063	0.0489063
Coconut	Exposed	2015-01-10	2015	12:38:00	deep	2	Acanthuridae	Cropper	aca.ncus	13	1	0.0264	3.028	62.3196	0.0623196
Coconut	Exposed	2011-09-26	2011	1010	shallow	1	Acanthuridae	Cropper	aca.ncus	9	1	0.0264	3.028	20.4668	0.0204668
Coconut	Exposed	2011-09-26	2011	1030	shallow	2	Acanthuridae	Cropper	aca.ncus	9	1	0.0264	3.028	20.4668	0.0204668
Coconut	Exposed	2011-09-26	2011	1030	shallow	2	Acanthuridae	Cropper	aca.ncus	9	1	0.0264	3.028	20.4668	0.0204668
Coconut	Exposed	2011-09-26	2011	1112	shallow	3	Acanthuridae	Cropper	aca.ncus	9	1	0.0264	3.028	20.4668	0.0204668
Coconut	Exposed	2011-09-26	2011	1030	shallow	2	Acanthuridae	Cropper	aca.ncus	10	1	0.0264	3.028	28.1581	0.0281581
Coconut	Exposed	2011-09-26	2011	1030	shallow	2	Acanthuridae	Cropper	aca.ncus	10	1	0.0264	3.028	28.1581	0.0281581
Coconut	Exposed	2011-09-26	2011	1030	shallow	2	Acanthuridae	Cropper	aca.ncus	10	1	0.0264	3.028	28.1581	0.0281581
Coconut	Exposed	2011-09-26	2011	1030	shallow	2	Acanthuridae	Cropper	aca.ncus	13	1	0.0264	3.028	62.3196	0.0623196
Coconut	Exposed	2011-09-26	2011	1112	shallow	3	Acanthuridae	Cropper	aca.ncus	15	1	0.0264	3.028	96.1188	0.0961188
Coconut	Exposed	2015-01-10	2015	14:32:00	shallow	1	Acanthuridae	Cropper	aca.ncus	12	2	0.0264	3.028	48.9063	0.0978126
Coconut	Exposed	2015-01-10	2015	14:32:00	shallow	1	Acanthuridae	Cropper	aca.ncus	14	1	0.0264	3.028	77.9973	0.0779973
Coconut	Exposed	2015-01-10	2015	15:20:00	shallow	3	Acanthuridae	Cropper	aca.ncus	10	3	0.0264	3.028	28.1581	0.0844744
Coconut	Exposed	2015-01-10	2015	15:20:00	shallow	3	Acanthuridae	Cropper	aca.ncus	11	7	0.0264	3.028	37.5786	0.26305
Granite	Sheltered	2011-09-22	2011	1357	deep	3	Acanthuridae	Cropper	aca.ncus	9	1	0.0264	3.028	20.4668	0.0204668
Granite	Sheltered	2011-09-22	2011	1357	deep	3	Acanthuridae	Cropper	aca.ncus	11	1	0.0264	3.028	37.5786	0.0375786
Granite	Sheltered	2011-09-22	2011	1326	deep	2	Acanthuridae	Cropper	aca.ncus	13	1	0.0264	3.028	62.3196	0.0623196
Granite	Sheltered	2011-09-22	2011	1312	deep	1	Acanthuridae	Cropper	aca.ncus	14	1	0.0264	3.028	77.9973	0.0779973
Granite	Sheltered	2011-09-22	2011	1326	deep	2	Acanthuridae	Cropper	aca.ncus	14	1	0.0264	3.028	77.9973	0.0779973
Granite	Sheltered	2011-09-22	2011	1312	deep	1	Acanthuridae	Cropper	aca.ncus	17	1	0.0264	3.028	140.412	0.140412
Granite	Sheltered	2011-09-22	2011	1326	deep	2	Acanthuridae	Cropper	aca.ncus	25	1	0.0264	3.028	451.405	0.451405
Granite	Sheltered	2011-09-22	2011	1326	deep	2	Acanthuridae	Cropper	aca.ncus	25	1	0.0264	3.028	451.405	0.451405
Granite	Sheltered	2015-01-07	2015	12:48:00	deep	1	Acanthuridae	Cropper	aca.ncus	10	1	0.0264	3.028	28.1581	0.0281581
Granite	Sheltered	2015-01-07	2015	12:48:00	deep	1	Acanthuridae	Cropper	aca.ncus	14	1	0.0264	3.028	77.9973	0.0779973
Granite	Sheltered	2011-09-22	2011	14:55:00	shallow	1	Acanthuridae	Cropper	aca.ncus	9	1	0.0264	3.028	20.4668	0.0204668
Granite	Sheltered	2011-09-22	2011	14:55:00	shallow	3	Acanthuridae	Cropper	aca.ncus	12	1	0.0264	3.028	48.9063	0.0489063
Granite	Sheltered	2011-09-22	2011	14:55:00	shallow	3	Acanthuridae	Cropper	aca.ncus	15	1	0.0264	3.028	96.1188	0.0961188
Granite	Sheltered	2011-09-22	2011	14:55:00	shallow	3	Acanthuridae	Cropper	aca.ncus	15	1	0.0264	3.028	96.1188	0.0961188
Granite	Sheltered	2011-09-22	2011	14:55:00	shallow	3	Acanthuridae	Cropper	aca.ncus	16	1	0.0264	3.028	116.864	0.116864
Granite	Sheltered	2011-09-22	2011	14:55:00	shallow	3	Acanthuridae	Cropper	aca.ncus	16	1	0.0264	3.028	116.864	0.116864
Granite	Sheltered	2011-09-22	2011	14:55:00	shallow	3	Acanthuridae	Cropper	aca.ncus	19	1	0.0264	3.028	196.639	0.196639
Granite	Sheltered	2011-09-22	2011	14:55:00	shallow	3	Acanthuridae	Cropper	aca.ncus	21	1	0.0264	3.028	266.247	0.266247
Granite	Sheltered	2015-01-07	2015	14:53:00	shallow	1	Acanthuridae	Cropper	aca.ncus	12	5	0.0264	3.028	48.9063	0.244531
Granite	Sheltered	2015-01-07	2015	14:53:00	shallow	1	Acanthuridae	Cropper	aca.ncus	14	2	0.0264	3.028	77.9973	0.155995
Granite	Sheltered	2015-01-07	2015	14:53:00	shallow	1	Acanthuridae	Cropper	aca.ncus	15	1	0.0264	3.028	96.1188	0.0961188
Granite	Sheltered	2015-01-07	2015	14:53:00	shallow	1	Acanthuridae	Cropper	aca.ncus	17	1	0.0264	3.028	140.412	0.140412
Granite	Sheltered	2015-01-07	2015	15:27:00	shallow	3	Acanthuridae	Cropper	aca.ncus	12	4	0.0264	3.028	48.9063	0.195625
LTMP1	Exposed	2011-09-20	2011	1340	deep	1	Acanthuridae	Cropper	aca.ncus	14	1	0.0264	3.028	77.9973	0.0779973
LTMP1	Exposed	2011-09-20	2011	1353	deep	2	Acanthuridae	Cropper	aca.ncus	14	1	0.0264	3.028	77.9973	0.0779973
LTMP1	Exposed	2011-09-20	2011	1353	deep	2	Acanthuridae	Cropper	aca.ncus	15	1	0.0264	3.028	96.1188	0.0961188
LTMP1	Exposed	2011-09-20	2011	1353	deep	2	Acanthuridae	Cropper	aca.ncus	15	1	0.0264	3.028	96.1188	0.0961188
LTMP1	Exposed	2011-09-20	2011	1428	deep	3	Acanthuridae	Cropper	aca.ncus	17	1	0.0264	3.028	140.412	0.140412
LTMP1	Exposed	2015-01-13	2015	08:06:00	deep	1	Acanthuridae	Cropper	aca.ncus	14	2	0.0264	3.028	77.9973	0.155995
LTMP1	Exposed	2015-01-13	2015	08:22:00	deep	2	Acanthuridae	Cropper	aca.ncus	12	1	0.0264	3.028	48.9063	0.0489063
LTMP1	Exposed	2015-01-13	2015	08:22:00	deep	2	Acanthuridae	Cropper	aca.ncus	12	21	0.0264	3.028	48.9063	1.02703
LTMP1	Exposed	2015-01-13	2015	08:22:00	deep	2	Acanthuridae	Cropper	aca.ncus	17	8	0.0264	3.028	140.412	1.12329
LTMP1	Exposed	2015-01-13	2015	09:06:00	deep	3	Acanthuridae	Cropper	aca.ncus	12	2	0.0264	3.028	48.9063	0.0978126
LTMP1	Exposed	2011-09-20	2011	15:26:00	shallow	3	Acanthuridae	Cropper	aca.ncus	8	1	0.0264	3.028	14.3272	0.0143272
LTMP1	Exposed	2011-09-20	2011	15:26:00	shallow	3	Acanthuridae	Cropper	aca.ncus	9	1	0.0264	3.028	20.4668	0.0204668
LTMP1	Exposed	2011-09-20	2011	15:26:00	shallow	1	Acanthuridae	Cropper	aca.ncus	11	1	0.0264	3.028	37.5786	0.0375786
LTMP1	Exposed	2015-01-13	2015	10:24:00	shallow	1	Acanthuridae	Cropper	aca.ncus	10	8	0.0264	3.028	28.1581	0.225265
LTMP1	Exposed	2015-01-13	2015	10:24:00	shallow	1	Acanthuridae	Cropper	aca.ncus	11	7	0.0264	3.028	37.5786	0.26305
LTMP1	Exposed	2015-01-13	2015	10:24:00	shallow	1	Acanthuridae	Cropper	aca.ncus	12	8	0.0264	3.028	48.9063	0.39125
LTMP1	Exposed	2015-01-13	2015	10:39:00	shallow	2	Acanthuridae	Cropper	aca.ncus	12	10	0.0264	3.028	48.9063	0.489063
LTMP1	Exposed	2015-01-13	2015	11:15:00	shallow	3	Acanthuridae	Cropper	aca.ncus	12	8	0.0264	3.028	48.9063	0.39125
LTMP1	Exposed	2015-01-13	2015	11:15:00	shallow	3	Acanthuridae	Cropper	aca.ncus	12	8	0.0264	3.028	48.9063	0.39125
LTMP1	Exposed	2015-01-13	2015	11:15:00	shallow	3	Acanthuridae	Cropper	aca.ncus	13	8	0.0264	3.028	62.3196	0.498557
LTMP1	Exposed	2015-01-13	2015	11:15:00	shallow	3	Acanthuridae	Cropper	aca.ncus	13	2	0.0264	3.028	62.3196	0.124639
LTMP3	Exposed	2015-01-11	2015	08:06:00	deep	1	Acanthuridae	Cropper	aca.ncus	13	6	0.0264	3.028	62.3196	0.373917
LTMP3	Exposed	2015-01-11	2015	08:06:00	deep	1	Acanthuridae	Cropper	aca.ncus	14	8	0.0264	3.028	77.9973	0.623978
LTMP3	Exposed	2015-01-11	2015	08:06:00	deep	1	Acanthuridae	Cropper	aca.ncus	15	7	0.0264	3.028	96.1188	0.672831
LTMP3	Exposed	2011-09-20	2011	10:43:00	shallow	1	Acanthuridae	Cropper	aca.ncus	7	1	0.0264	3.028	9.56227	0.00956227
LTMP3	Exposed	2011-09-20	2011	10:43:00	shallow	1	Acanthuridae	Cropper	aca.ncus	7	1	0.0264	3.028	9.56227	0.00956227
LTMP3	Exposed	2011-09-20	2011	10:43:00	shallow	1	Acanthuridae	Cropper	aca.ncus	7	1	0.0264	3.028	9.56227	0.00956227
LTMP3	Exposed	2011-09-20	2011	10:43:00	shallow	2	Acanthuridae	Cropper	aca.ncus	7	1	0.0264	3.028	9.56227	0.00956227
LTMP3	Exposed	2011-09-20	2011	10:43:00	shallow	1	Acanthuridae	Cropper	aca.ncus	8	1	0.0264	3.028	14.3272	0.0143272
LTMP3	Exposed	2011-09-20	2011	10:43:00	shallow	2	Acanthuridae	Cropper	aca.ncus	8	1	0.0264	3.028	14.3272	0.0143272
LTMP3	Exposed	2011-09-20	2011	10:43:00	shallow	2	Acanthuridae	Cropper	aca.ncus	8	1	0.0264	3.028	14.3272	0.0143272
LTMP3	Exposed	2011-09-20	2011	10:43:00	shallow	3	Acanthuridae	Cropper	aca.ncus	8	1	0.0264	3.028	14.3272	0.0143272
LTMP3	Exposed	2011-09-20	2011	10:43:00	shallow	1	Acanthuridae	Cropper	aca.ncus	9	1	0.0264	3.028	20.4668	0.0204668
LTMP3	Exposed	2011-09-20	2011	10:43:00	shallow	1	Acanthuridae	Cropper	aca.ncus	9	1	0.0264	3.028	20.4668	0.0204668
LTMP3	Exposed	2011-09-20	2011	10:43:00	shallow	2	Acanthuridae	Cropper	aca.ncus	9	1	0.0264	3.028	20.4668	0.0204668
LTMP3	Exposed	2015-01-11	2015	10:08:00	shallow	1	Acanthuridae	Cropper	aca.ncus	12	12	0.0264	3.028	48.9063	0.586876
LTMP3	Exposed	2015-01-11	2015	10:08:00	shallow	1	Acanthuridae	Cropper	aca.ncus	13	8	0.0264	3.028	62.3196	0.498557
LTMP3	Exposed	2015-01-11	2015	10:23:00	shallow	2	Acanthuridae	Cropper	aca.ncus	12	7	0.0264	3.028	48.9063	0.342344
LTMP3	Exposed	2015-01-11	2015	10:23:00	shallow	2	Acanthuridae	Cropper	aca.ncus	13	8	0.0264	3.028	62.3196	0.498557
LTMP3	Exposed	2015-01-11	2015	11:06:00	shallow	3	Acanthuridae	Cropper	aca.ncus	8	12	0.0264	3.028	14.3272	0.171926
LTMP3	Exposed	2015-01-11	2015	11:06:00	shallow	3	Acanthuridae	Cropper	aca.ncus	12	8	0.0264	3.028	48.9063	0.39125
LTMP3	Exposed	2015-01-11	2015	11:06:00	shallow	3	Acanthuridae	Cropper	aca.ncus	13	1	0.0264	3.028	62.3196	0.0623196
Monkey's Butt	Lagoon	2015-01-09	2015	08:41:00	deep	1	Acanthuridae	Cropper	aca.ncus	15	1	0.0264	3.028	96.1188	0.0961188
Monkey's Butt	Lagoon	2011-09-28	2011	09:30:00	shallow	3	Acanthuridae	Cropper	aca.ncus	9	1	0.0264	3.028	20.4668	0.0204668
Monkey's Butt	Lagoon	2011-09-28	2011	09:30:00	shallow	3	Acanthuridae	Cropper	aca.ncus	9	1	0.0264	3.028	20.4668	0.0204668
Monkey's Butt	Lagoon	2011-09-28	2011	09:30:00	shallow	3	Acanthuridae	Cropper	aca.ncus	10	1	0.0264	3.028	28.1581	0.0281581
Monkey's Butt	Lagoon	2011-09-28	2011	09:30:00	shallow	1	Acanthuridae	Cropper	aca.ncus	12	1	0.0264	3.028	48.9063	0.0489063
Monkey's Butt	Lagoon	2011-09-28	2011	09:30:00	shallow	1	Acanthuridae	Cropper	aca.ncus	12	1	0.0264	3.028	48.9063	0.0489063
Monkey's Butt	Lagoon	2011-09-28	2011	09:30:00	shallow	3	Acanthuridae	Cropper	aca.ncus	12	1	0.0264	3.028	48.9063	0.0489063
Monkey's Butt	Lagoon	2011-09-28	2011	09:30:00	shallow	2	Acanthuridae	Cropper	aca.ncus	13	1	0.0264	3.028	62.3196	0.0623196
Monkey's Butt	Lagoon	2011-09-28	2011	09:30:00	shallow	3	Acanthuridae	Cropper	aca.ncus	13	1	0.0264	3.028	62.3196	0.0623196
Monkey's Butt	Lagoon	2011-09-28	2011	09:30:00	shallow	1	Acanthuridae	Cropper	aca.ncus	15	1	0.0264	3.028	96.1188	0.0961188
Monkey's Butt	Lagoon	2015-01-09	2015	10:10:00	shallow	1	Acanthuridae	Cropper	aca.ncus	10	7	0.0264	3.028	28.1581	0.197107
Monkey's Butt	Lagoon	2015-01-09	2015	10:22:00	shallow	2	Acanthuridae	Cropper	aca.ncus	10	16	0.0264	3.028	28.1581	0.45053
Monkey's Butt	Lagoon	2015-01-09	2015	10:22:00	shallow	2	Acanthuridae	Cropper	aca.ncus	11	1	0.0264	3.028	37.5786	0.0375786
Monkey's Butt	Lagoon	2015-01-09	2015	10:22:00	shallow	2	Acanthuridae	Cropper	aca.ncus	12	1	0.0264	3.028	48.9063	0.0489063
Monkey's Butt	Lagoon	2015-01-09	2015	10:22:00	shallow	2	Acanthuridae	Cropper	aca.ncus	14	2	0.0264	3.028	77.9973	0.155995
Monkey's Butt	Lagoon	2015-01-09	2015	08:04:00	shallow	3	Acanthuridae	Cropper	aca.ncus	12	1	0.0264	3.028	48.9063	0.0489063
Monkey's Butt	Lagoon	2015-01-09	2015	08:04:00	shallow	3	Acanthuridae	Cropper	aca.ncus	13	3	0.0264	3.028	62.3196	0.186959
Monkey's Butt	Lagoon	2015-01-09	2015	08:04:00	shallow	3	Acanthuridae	Cropper	aca.ncus	19	2	0.0264	3.028	196.639	0.393278
North Reef	Sheltered	2011-09-26	2011	1323	deep	1	Acanthuridae	Cropper	aca.ncus	9	1	0.0264	3.028	20.4668	0.0204668
North Reef	Sheltered	2011-09-26	2011	1323	deep	1	Acanthuridae	Cropper	aca.ncus	10	1	0.0264	3.028	28.1581	0.0281581
North Reef	Sheltered	2011-09-26	2011	1323	deep	1	Acanthuridae	Cropper	aca.ncus	11	1	0.0264	3.028	37.5786	0.0375786
North Reef	Sheltered	2011-09-26	2011	1338	deep	2	Acanthuridae	Cropper	aca.ncus	12	1	0.0264	3.028	48.9063	0.0489063
North Reef	Sheltered	2011-09-26	2011	1323	deep	1	Acanthuridae	Cropper	aca.ncus	13	1	0.0264	3.028	62.3196	0.0623196
North Reef	Sheltered	2011-09-26	2011	1338	deep	2	Acanthuridae	Cropper	aca.ncus	13	1	0.0264	3.028	62.3196	0.0623196
North Reef	Sheltered	2011-09-26	2011	1338	deep	2	Acanthuridae	Cropper	aca.ncus	14	1	0.0264	3.028	77.9973	0.0779973
North Reef	Sheltered	2011-09-26	2011	1338	deep	2	Acanthuridae	Cropper	aca.ncus	14	1	0.0264	3.028	77.9973	0.0779973
North Reef	Sheltered	2011-09-26	2011	1338	deep	2	Acanthuridae	Cropper	aca.ncus	15	1	0.0264	3.028	96.1188	0.0961188
North Reef	Sheltered	2015-01-07	2015	07:58:00	deep	1	Acanthuridae	Cropper	aca.ncus	9	2	0.0264	3.028	20.4668	0.0409336
North Reef	Sheltered	2015-01-07	2015	07:58:00	deep	1	Acanthuridae	Cropper	aca.ncus	10	2	0.0264	3.028	28.1581	0.0563163
North Reef	Sheltered	2015-01-07	2015	07:58:00	deep	1	Acanthuridae	Cropper	aca.ncus	12	1	0.0264	3.028	48.9063	0.0489063
North Reef	Sheltered	2015-01-07	2015	07:58:00	deep	1	Acanthuridae	Cropper	aca.ncus	13	2	0.0264	3.028	62.3196	0.124639
North Reef	Sheltered	2015-01-07	2015	07:58:00	deep	1	Acanthuridae	Cropper	aca.ncus	15	1	0.0264	3.028	96.1188	0.0961188
North Reef	Sheltered	2015-01-07	2015	08:14:00	deep	2	Acanthuridae	Cropper	aca.ncus	8	1	0.0264	3.028	14.3272	0.0143272
North Reef	Sheltered	2015-01-07	2015	08:14:00	deep	2	Acanthuridae	Cropper	aca.ncus	9	1	0.0264	3.028	20.4668	0.0204668
North Reef	Sheltered	2015-01-07	2015	08:14:00	deep	2	Acanthuridae	Cropper	aca.ncus	10	1	0.0264	3.028	28.1581	0.0281581
North Reef	Sheltered	2015-01-07	2015	08:14:00	deep	2	Acanthuridae	Cropper	aca.ncus	12	2	0.0264	3.028	48.9063	0.0978126
North Reef	Sheltered	2015-01-07	2015	08:14:00	deep	2	Acanthuridae	Cropper	aca.ncus	15	7	0.0264	3.028	96.1188	0.672831
North Reef	Sheltered	2011-09-25	2011	15:00:00	shallow	3	Acanthuridae	Cropper	aca.ncus	8	1	0.0264	3.028	14.3272	0.0143272
North Reef	Sheltered	2011-09-25	2011	15:00:00	shallow	3	Acanthuridae	Cropper	aca.ncus	8	1	0.0264	3.028	14.3272	0.0143272
North Reef	Sheltered	2011-09-25	2011	15:00:00	shallow	1	Acanthuridae	Cropper	aca.ncus	9	1	0.0264	3.028	20.4668	0.0204668
North Reef	Sheltered	2011-09-25	2011	15:00:00	shallow	3	Acanthuridae	Cropper	aca.ncus	9	1	0.0264	3.028	20.4668	0.0204668
North Reef	Sheltered	2011-09-25	2011	15:00:00	shallow	3	Acanthuridae	Cropper	aca.ncus	9	1	0.0264	3.028	20.4668	0.0204668
North Reef	Sheltered	2011-09-25	2011	15:00:00	shallow	3	Acanthuridae	Cropper	aca.ncus	9	1	0.0264	3.028	20.4668	0.0204668
North Reef	Sheltered	2011-09-25	2011	15:00:00	shallow	1	Acanthuridae	Cropper	aca.ncus	10	1	0.0264	3.028	28.1581	0.0281581
North Reef	Sheltered	2011-09-25	2011	15:00:00	shallow	1	Acanthuridae	Cropper	aca.ncus	10	1	0.0264	3.028	28.1581	0.0281581
North Reef	Sheltered	2011-09-25	2011	15:00:00	shallow	2	Acanthuridae	Cropper	aca.ncus	10	1	0.0264	3.028	28.1581	0.0281581
North Reef	Sheltered	2011-09-25	2011	15:00:00	shallow	2	Acanthuridae	Cropper	aca.ncus	10	1	0.0264	3.028	28.1581	0.0281581
North Reef	Sheltered	2011-09-25	2011	15:00:00	shallow	2	Acanthuridae	Cropper	aca.ncus	10	1	0.0264	3.028	28.1581	0.0281581
North Reef	Sheltered	2011-09-25	2011	15:00:00	shallow	2	Acanthuridae	Cropper	aca.ncus	10	1	0.0264	3.028	28.1581	0.0281581
North Reef	Sheltered	2011-09-25	2011	15:00:00	shallow	2	Acanthuridae	Cropper	aca.ncus	10	1	0.0264	3.028	28.1581	0.0281581
North Reef	Sheltered	2011-09-25	2011	15:00:00	shallow	2	Acanthuridae	Cropper	aca.ncus	10	1	0.0264	3.028	28.1581	0.0281581
North Reef	Sheltered	2011-09-25	2011	15:00:00	shallow	2	Acanthuridae	Cropper	aca.ncus	10	1	0.0264	3.028	28.1581	0.0281581
North Reef	Sheltered	2011-09-25	2011	15:00:00	shallow	2	Acanthuridae	Cropper	aca.ncus	10	1	0.0264	3.028	28.1581	0.0281581
North Reef	Sheltered	2011-09-25	2011	15:00:00	shallow	2	Acanthuridae	Cropper	aca.ncus	10	1	0.0264	3.028	28.1581	0.0281581
North Reef	Sheltered	2011-09-25	2011	15:00:00	shallow	2	Acanthuridae	Cropper	aca.ncus	10	1	0.0264	3.028	28.1581	0.0281581
North Reef	Sheltered	2011-09-25	2011	15:00:00	shallow	3	Acanthuridae	Cropper	aca.ncus	10	1	0.0264	3.028	28.1581	0.0281581
North Reef	Sheltered	2011-09-25	2011	15:00:00	shallow	3	Acanthuridae	Cropper	aca.ncus	10	1	0.0264	3.028	28.1581	0.0281581
North Reef	Sheltered	2011-09-25	2011	15:00:00	shallow	3	Acanthuridae	Cropper	aca.ncus	10	1	0.0264	3.028	28.1581	0.0281581
North Reef	Sheltered	2011-09-25	2011	15:00:00	shallow	3	Acanthuridae	Cropper	aca.ncus	10	1	0.0264	3.028	28.1581	0.0281581
North Reef	Sheltered	2011-09-25	2011	15:00:00	shallow	3	Acanthuridae	Cropper	aca.ncus	10	1	0.0264	3.028	28.1581	0.0281581
North Reef	Sheltered	2011-09-25	2011	15:00:00	shallow	3	Acanthuridae	Cropper	aca.ncus	10	1	0.0264	3.028	28.1581	0.0281581
North Reef	Sheltered	2011-09-25	2011	15:00:00	shallow	1	Acanthuridae	Cropper	aca.ncus	11	1	0.0264	3.028	37.5786	0.0375786
North Reef	Sheltered	2011-09-25	2011	15:00:00	shallow	1	Acanthuridae	Cropper	aca.ncus	11	1	0.0264	3.028	37.5786	0.0375786
North Reef	Sheltered	2011-09-25	2011	15:00:00	shallow	3	Acanthuridae	Cropper	aca.ncus	11	1	0.0264	3.028	37.5786	0.0375786
North Reef	Sheltered	2011-09-25	2011	15:00:00	shallow	3	Acanthuridae	Cropper	aca.ncus	11	1	0.0264	3.028	37.5786	0.0375786
North Reef	Sheltered	2011-09-25	2011	15:00:00	shallow	1	Acanthuridae	Cropper	aca.ncus	12	1	0.0264	3.028	48.9063	0.0489063
North Reef	Sheltered	2011-09-25	2011	15:00:00	shallow	2	Acanthuridae	Cropper	aca.ncus	12	1	0.0264	3.028	48.9063	0.0489063
North Reef	Sheltered	2011-09-25	2011	15:00:00	shallow	2	Acanthuridae	Cropper	aca.ncus	12	1	0.0264	3.028	48.9063	0.0489063
North Reef	Sheltered	2011-09-25	2011	15:00:00	shallow	2	Acanthuridae	Cropper	aca.ncus	12	1	0.0264	3.028	48.9063	0.0489063
North Reef	Sheltered	2011-09-25	2011	15:00:00	shallow	3	Acanthuridae	Cropper	aca.ncus	12	1	0.0264	3.028	48.9063	0.0489063
North Reef	Sheltered	2011-09-25	2011	15:00:00	shallow	3	Acanthuridae	Cropper	aca.ncus	12	1	0.0264	3.028	48.9063	0.0489063
North Reef	Sheltered	2011-09-25	2011	15:00:00	shallow	2	Acanthuridae	Cropper	aca.ncus	13	1	0.0264	3.028	62.3196	0.0623196
North Reef	Sheltered	2015-01-07	2015	10:28:00	shallow	1	Acanthuridae	Cropper	aca.ncus	9	3	0.0264	3.028	20.4668	0.0614004
North Reef	Sheltered	2015-01-07	2015	10:28:00	shallow	1	Acanthuridae	Cropper	aca.ncus	10	4	0.0264	3.028	28.1581	0.112633
North Reef	Sheltered	2015-01-07	2015	10:28:00	shallow	1	Acanthuridae	Cropper	aca.ncus	11	1	0.0264	3.028	37.5786	0.0375786
North Reef	Sheltered	2015-01-07	2015	10:28:00	shallow	1	Acanthuridae	Cropper	aca.ncus	12	5	0.0264	3.028	48.9063	0.244531
North Reef	Sheltered	2015-01-07	2015	10:28:00	shallow	1	Acanthuridae	Cropper	aca.ncus	14	11	0.0264	3.028	77.9973	0.85797
North Reef	Sheltered	2015-01-07	2015	10:45:00	shallow	2	Acanthuridae	Cropper	aca.ncus	11	3	0.0264	3.028	37.5786	0.112736
North Reef	Sheltered	2015-01-07	2015	10:45:00	shallow	2	Acanthuridae	Cropper	aca.ncus	12	4	0.0264	3.028	48.9063	0.195625
North Reef	Sheltered	2015-01-07	2015	10:45:00	shallow	2	Acanthuridae	Cropper	aca.ncus	14	2	0.0264	3.028	77.9973	0.155995
North Reef	Sheltered	2015-01-07	2015	10:45:00	shallow	2	Acanthuridae	Cropper	aca.ncus	10	13	0.0264	3.028	28.1581	0.366056
North Reef	Sheltered	2015-01-07	2015	10:45:00	shallow	2	Acanthuridae	Cropper	aca.ncus	11	1	0.0264	3.028	37.5786	0.0375786
North Reef	Sheltered	2015-01-07	2015	10:45:00	shallow	2	Acanthuridae	Cropper	aca.ncus	12	1	0.0264	3.028	48.9063	0.0489063
North Reef	Sheltered	2015-01-07	2015	11:28:00	shallow	3	Acanthuridae	Cropper	aca.ncus	10	1	0.0264	3.028	28.1581	0.0281581
North Reef	Sheltered	2015-01-07	2015	11:28:00	shallow	3	Acanthuridae	Cropper	aca.ncus	12	7	0.0264	3.028	48.9063	0.342344
North Reef	Sheltered	2015-01-07	2015	11:28:00	shallow	3	Acanthuridae	Cropper	aca.ncus	14	1	0.0264	3.028	77.9973	0.0779973
Palfrey Lagoon	Lagoon	2011-09-24	2011	07:45:00	deep	3	Acanthuridae	Cropper	aca.ncus	8	1	0.0264	3.028	14.3272	0.0143272
Palfrey Lagoon	Lagoon	2011-09-24	2011	07:45:00	deep	3	Acanthuridae	Cropper	aca.ncus	8	1	0.0264	3.028	14.3272	0.0143272
Palfrey Lagoon	Lagoon	2011-09-24	2011	07:45:00	deep	3	Acanthuridae	Cropper	aca.ncus	8	1	0.0264	3.028	14.3272	0.0143272
Palfrey Lagoon	Lagoon	2015-01-14	2015	10:04:00	shallow	2	Acanthuridae	Cropper	aca.ncus	13	1	0.0264	3.028	62.3196	0.0623196
Pidgin Point	Exposed	2011-09-26	2011	14:06:00	deep	1	Acanthuridae	Cropper	aca.ncus	12	1	0.0264	3.028	48.9063	0.0489063
Pidgin Point	Exposed	2011-09-26	2011	14:06:00	deep	1	Acanthuridae	Cropper	aca.ncus	12	1	0.0264	3.028	48.9063	0.0489063
Pidgin Point	Exposed	2011-09-26	2011	14:06:00	deep	1	Acanthuridae	Cropper	aca.ncus	12	1	0.0264	3.028	48.9063	0.0489063
Pidgin Point	Exposed	2011-09-26	2011	14:06:00	deep	1	Acanthuridae	Cropper	aca.ncus	12	1	0.0264	3.028	48.9063	0.0489063
Pidgin Point	Exposed	2011-09-26	2011	14:06:00	deep	1	Acanthuridae	Cropper	aca.ncus	12	1	0.0264	3.028	48.9063	0.0489063
Pidgin Point	Exposed	2011-09-26	2011	14:06:00	deep	1	Acanthuridae	Cropper	aca.ncus	13	1	0.0264	3.028	62.3196	0.0623196
Pidgin Point	Exposed	2011-09-26	2011	14:06:00	deep	1	Acanthuridae	Cropper	aca.ncus	14	1	0.0264	3.028	77.9973	0.0779973
Pidgin Point	Exposed	2011-09-26	2011	14:06:00	deep	1	Acanthuridae	Cropper	aca.ncus	14	1	0.0264	3.028	77.9973	0.0779973
Pidgin Point	Exposed	2011-09-26	2011	14:06:00	deep	1	Acanthuridae	Cropper	aca.ncus	14	1	0.0264	3.028	77.9973	0.0779973
Pidgin Point	Exposed	2011-09-26	2011	14:06:00	deep	1	Acanthuridae	Cropper	aca.ncus	14	1	0.0264	3.028	77.9973	0.0779973
Pidgin Point	Exposed	2011-09-26	2011	14:06:00	deep	1	Acanthuridae	Cropper	aca.ncus	14	1	0.0264	3.028	77.9973	0.0779973
Pidgin Point	Exposed	2011-09-26	2011	14:06:00	deep	1	Acanthuridae	Cropper	aca.ncus	14	1	0.0264	3.028	77.9973	0.0779973
Pidgin Point	Exposed	2011-09-26	2011	14:06:00	deep	1	Acanthuridae	Cropper	aca.ncus	14	1	0.0264	3.028	77.9973	0.0779973
Pidgin Point	Exposed	2011-09-26	2011	14:06:00	deep	1	Acanthuridae	Cropper	aca.ncus	16	1	0.0264	3.028	116.864	0.116864
Pidgin Point	Exposed	2011-09-26	2011	14:06:00	deep	2	Acanthuridae	Cropper	aca.ncus	16	1	0.0264	3.028	116.864	0.116864
Pidgin Point	Exposed	2011-09-26	2011	14:06:00	deep	2	Acanthuridae	Cropper	aca.ncus	16	1	0.0264	3.028	116.864	0.116864
Pidgin Point	Exposed	2011-09-26	2011	14:06:00	deep	2	Acanthuridae	Cropper	aca.ncus	16	1	0.0264	3.028	116.864	0.116864
Pidgin Point	Exposed	2011-09-26	2011	14:06:00	deep	2	Acanthuridae	Cropper	aca.ncus	16	1	0.0264	3.028	116.864	0.116864
Pidgin Point	Exposed	2011-09-26	2011	14:06:00	deep	2	Acanthuridae	Cropper	aca.ncus	16	1	0.0264	3.028	116.864	0.116864
Pidgin Point	Exposed	2011-09-26	2011	14:06:00	deep	2	Acanthuridae	Cropper	aca.ncus	19	1	0.0264	3.028	196.639	0.196639
Pidgin Point	Exposed	2011-09-26	2011	14:06:00	deep	2	Acanthuridae	Cropper	aca.ncus	19	1	0.0264	3.028	196.639	0.196639
Pidgin Point	Exposed	2011-09-26	2011	14:06:00	deep	2	Acanthuridae	Cropper	aca.ncus	19	1	0.0264	3.028	196.639	0.196639
Pidgin Point	Exposed	2011-09-26	2011	14:06:00	deep	2	Acanthuridae	Cropper	aca.ncus	19	1	0.0264	3.028	196.639	0.196639
Pidgin Point	Exposed	2011-09-26	2011	14:06:00	deep	2	Acanthuridae	Cropper	aca.ncus	19	1	0.0264	3.028	196.639	0.196639
Pidgin Point	Exposed	2011-09-26	2011	14:06:00	deep	2	Acanthuridae	Cropper	aca.ncus	19	1	0.0264	3.028	196.639	0.196639
Pidgin Point	Exposed	2011-09-26	2011	14:06:00	deep	2	Acanthuridae	Cropper	aca.ncus	19	1	0.0264	3.028	196.639	0.196639
Pidgin Point	Exposed	2011-09-26	2011	14:06:00	deep	2	Acanthuridae	Cropper	aca.ncus	19	1	0.0264	3.028	196.639	0.196639
Pidgin Point	Exposed	2011-09-26	2011	14:06:00	deep	2	Acanthuridae	Cropper	aca.ncus	19	1	0.0264	3.028	196.639	0.196639
Pidgin Point	Exposed	2011-09-26	2011	14:06:00	deep	2	Acanthuridae	Cropper	aca.ncus	19	1	0.0264	3.028	196.639	0.196639
Pidgin Point	Exposed	2011-09-26	2011	14:06:00	deep	2	Acanthuridae	Cropper	aca.ncus	19	1	0.0264	3.028	196.639	0.196639
Pidgin Point	Exposed	2011-09-26	2011	14:06:00	deep	2	Acanthuridae	Cropper	aca.ncus	19	1	0.0264	3.028	196.639	0.196639
Pidgin Point	Exposed	2011-09-26	2011	14:06:00	deep	2	Acanthuridae	Cropper	aca.ncus	19	1	0.0264	3.028	196.639	0.196639
Pidgin Point	Exposed	2011-09-26	2011	14:06:00	deep	2	Acanthuridae	Cropper	aca.ncus	19	1	0.0264	3.028	196.639	0.196639
Pidgin Point	Exposed	2011-09-26	2011	14:06:00	deep	2	Acanthuridae	Cropper	aca.ncus	19	1	0.0264	3.028	196.639	0.196639
Pidgin Point	Exposed	2011-09-26	2011	14:06:00	deep	2	Acanthuridae	Cropper	aca.ncus	19	1	0.0264	3.028	196.639	0.196639
Pidgin Point	Exposed	2011-09-26	2011	14:06:00	deep	2	Acanthuridae	Cropper	aca.ncus	19	1	0.0264	3.028	196.639	0.196639
Pidgin Point	Exposed	2011-09-26	2011	14:06:00	deep	2	Acanthuridae	Cropper	aca.ncus	19	1	0.0264	3.028	196.639	0.196639
Pidgin Point	Exposed	2011-09-26	2011	14:06:00	deep	2	Acanthuridae	Cropper	aca.ncus	19	1	0.0264	3.028	196.639	0.196639
Pidgin Point	Exposed	2015-01-11	2015	12:28:00	deep	1	Acanthuridae	Cropper	aca.ncus	12	2	0.0264	3.028	48.9063	0.0978126
Pidgin Point	Exposed	2015-01-11	2015	12:40:00	deep	2	Acanthuridae	Cropper	aca.ncus	13	3	0.0264	3.028	62.3196	0.186959
Pidgin Point	Exposed	2015-01-11	2015	12:40:00	deep	2	Acanthuridae	Cropper	aca.ncus	14	2	0.0264	3.028	77.9973	0.155995
Pidgin Point	Exposed	2015-01-11	2015	12:40:00	deep	2	Acanthuridae	Cropper	aca.ncus	15	2	0.0264	3.028	96.1188	0.192238
Pidgin Point	Exposed	2015-01-11	2015	13:11:00	deep	3	Acanthuridae	Cropper	aca.ncus	10	10	0.0264	3.028	28.1581	0.281581
Pidgin Point	Exposed	2015-01-11	2015	13:11:00	deep	3	Acanthuridae	Cropper	aca.ncus	12	8	0.0264	3.028	48.9063	0.39125
Pidgin Point	Exposed	2011-09-27	2011	1627	shallow	3	Acanthuridae	Cropper	aca.ncus	10	1	0.0264	3.028	28.1581	0.0281581
Pidgin Point	Exposed	2011-09-27	2011	1554	shallow	2	Acanthuridae	Cropper	aca.ncus	11	1	0.0264	3.028	37.5786	0.0375786
Pidgin Point	Exposed	2011-09-27	2011	1627	shallow	3	Acanthuridae	Cropper	aca.ncus	11	1	0.0264	3.028	37.5786	0.0375786
Pidgin Point	Exposed	2011-09-27	2011	1627	shallow	3	Acanthuridae	Cropper	aca.ncus	12	1	0.0264	3.028	48.9063	0.0489063
Pidgin Point	Exposed	2011-09-27	2011	1627	shallow	3	Acanthuridae	Cropper	aca.ncus	12	1	0.0264	3.028	48.9063	0.0489063
Pidgin Point	Exposed	2011-09-27	2011	1554	shallow	2	Acanthuridae	Cropper	aca.ncus	13	1	0.0264	3.028	62.3196	0.0623196
Pidgin Point	Exposed	2011-09-27	2011	1542	shallow	1	Acanthuridae	Cropper	aca.ncus	14	1	0.0264	3.028	77.9973	0.0779973
Pidgin Point	Exposed	2011-09-27	2011	1627	shallow	3	Acanthuridae	Cropper	aca.ncus	14	1	0.0264	3.028	77.9973	0.0779973
Pidgin Point	Exposed	2011-09-27	2011	1554	shallow	2	Acanthuridae	Cropper	aca.ncus	15	1	0.0264	3.028	96.1188	0.0961188
Pidgin Point	Exposed	2011-09-27	2011	1627	shallow	3	Acanthuridae	Cropper	aca.ncus	15	1	0.0264	3.028	96.1188	0.0961188
Pidgin Point	Exposed	2011-09-27	2011	1542	shallow	1	Acanthuridae	Cropper	aca.ncus	16	1	0.0264	3.028	116.864	0.116864
Pidgin Point	Exposed	2011-09-27	2011	1627	shallow	3	Acanthuridae	Cropper	aca.ncus	18	1	0.0264	3.028	166.943	0.166943
Pidgin Point	Exposed	2011-09-27	2011	1542	shallow	1	Acanthuridae	Cropper	aca.ncus	19	1	0.0264	3.028	196.639	0.196639
Pidgin Point	Exposed	2015-01-11	2015	14:39:00	shallow	2	Acanthuridae	Cropper	aca.ncus	13	2	0.0264	3.028	62.3196	0.124639
Pidgin Point	Exposed	2015-01-11	2015	15:15:00	shallow	3	Acanthuridae	Cropper	aca.ncus	10	9	0.0264	3.028	28.1581	0.253423
Pidgin Point	Exposed	2015-01-11	2015	15:15:00	shallow	3	Acanthuridae	Cropper	aca.ncus	11	13	0.0264	3.028	37.5786	0.488522
Pidgin Point	Exposed	2015-01-11	2015	15:15:00	shallow	3	Acanthuridae	Cropper	aca.ncus	12	3	0.0264	3.028	48.9063	0.146719
Pidgin Point	Exposed	2015-01-11	2015	15:15:00	shallow	3	Acanthuridae	Cropper	aca.ncus	15	10	0.0264	3.028	96.1188	0.961188
Resort	Sheltered	2011-09-24	2011	14:11:00	deep	2	Acanthuridae	Cropper	aca.ncus	9	1	0.0264	3.028	20.4668	0.0204668
Resort	Sheltered	2011-09-24	2011	14:11:00	deep	2	Acanthuridae	Cropper	aca.ncus	9	1	0.0264	3.028	20.4668	0.0204668
Resort	Sheltered	2011-09-24	2011	14:11:00	deep	2	Acanthuridae	Cropper	aca.ncus	12	1	0.0264	3.028	48.9063	0.0489063
Resort	Sheltered	2011-09-24	2011	14:11:00	deep	2	Acanthuridae	Cropper	aca.ncus	12	1	0.0264	3.028	48.9063	0.0489063
Resort	Sheltered	2011-09-24	2011	14:11:00	deep	2	Acanthuridae	Cropper	aca.ncus	15	1	0.0264	3.028	96.1188	0.0961188
Resort	Sheltered	2011-09-24	2011	14:11:00	deep	1	Acanthuridae	Cropper	aca.ncus	16	1	0.0264	3.028	116.864	0.116864
Resort	Sheltered	2011-09-24	2011	14:11:00	deep	1	Acanthuridae	Cropper	aca.ncus	16	1	0.0264	3.028	116.864	0.116864
Resort	Sheltered	2011-09-24	2011	14:11:00	deep	2	Acanthuridae	Cropper	aca.ncus	16	1	0.0264	3.028	116.864	0.116864
Resort	Sheltered	2015-01-08	2015	07:53:00	deep	1	Acanthuridae	Cropper	aca.ncus	5	1	0.0264	3.028	3.45211	0.00345211
Resort	Sheltered	2015-01-08	2015	07:53:00	deep	1	Acanthuridae	Cropper	aca.ncus	9	3	0.0264	3.028	20.4668	0.0614004
Resort	Sheltered	2015-01-08	2015	07:53:00	deep	1	Acanthuridae	Cropper	aca.ncus	10	1	0.0264	3.028	28.1581	0.0281581
Resort	Sheltered	2015-01-08	2015	08:07:00	deep	2	Acanthuridae	Cropper	aca.ncus	12	1	0.0264	3.028	48.9063	0.0489063
Resort	Sheltered	2015-01-08	2015	08:48:00	deep	3	Acanthuridae	Cropper	aca.ncus	5	5	0.0264	3.028	3.45211	0.0172606
Resort	Sheltered	2015-01-08	2015	08:48:00	deep	3	Acanthuridae	Cropper	aca.ncus	6	10	0.0264	3.028	5.99578	0.0599578
Resort	Sheltered	2011-09-24	2011	1552	shallow	2	Acanthuridae	Cropper	aca.ncus	11	1	0.0264	3.028	37.5786	0.0375786
Resort	Sheltered	2011-09-24	2011	1614	shallow	3	Acanthuridae	Cropper	aca.ncus	11	1	0.0264	3.028	37.5786	0.0375786
Resort	Sheltered	2011-09-24	2011	1552	shallow	2	Acanthuridae	Cropper	aca.ncus	12	1	0.0264	3.028	48.9063	0.0489063
Resort	Sheltered	2011-09-24	2011	1614	shallow	3	Acanthuridae	Cropper	aca.ncus	12	1	0.0264	3.028	48.9063	0.0489063
Resort	Sheltered	2011-09-24	2011	1552	shallow	2	Acanthuridae	Cropper	aca.ncus	14	1	0.0264	3.028	77.9973	0.0779973
Resort	Sheltered	2011-09-24	2011	1552	shallow	2	Acanthuridae	Cropper	aca.ncus	15	1	0.0264	3.028	96.1188	0.0961188
Resort	Sheltered	2015-01-08	2015	10:28:00	shallow	1	Acanthuridae	Cropper	aca.ncus	12	1	0.0264	3.028	48.9063	0.0489063
Resort	Sheltered	2015-01-08	2015	10:28:00	shallow	1	Acanthuridae	Cropper	aca.ncus	15	1	0.0264	3.028	96.1188	0.0961188
Resort	Sheltered	2015-01-08	2015	10:42:00	shallow	2	Acanthuridae	Cropper	aca.ncus	5	2	0.0264	3.028	3.45211	0.00690423
Resort	Sheltered	2015-01-08	2015	10:42:00	shallow	2	Acanthuridae	Cropper	aca.ncus	6	2	0.0264	3.028	5.99578	0.0119916
Resort	Sheltered	2015-01-08	2015	10:42:00	shallow	2	Acanthuridae	Cropper	aca.ncus	7	1	0.0264	3.028	9.56227	0.00956227
Resort	Sheltered	2015-01-08	2015	10:42:00	shallow	2	Acanthuridae	Cropper	aca.ncus	13	1	0.0264	3.028	62.3196	0.0623196
Resort	Sheltered	2015-01-08	2015	11:14:00	shallow	3	Acanthuridae	Cropper	aca.ncus	5	10	0.0264	3.028	3.45211	0.0345211
Resort	Sheltered	2015-01-08	2015	11:14:00	shallow	3	Acanthuridae	Cropper	aca.ncus	6	3	0.0264	3.028	5.99578	0.0179873
Resort	Sheltered	2015-01-08	2015	11:14:00	shallow	3	Acanthuridae	Cropper	aca.ncus	8	1	0.0264	3.028	14.3272	0.0143272
Resort	Sheltered	2015-01-08	2015	11:14:00	shallow	3	Acanthuridae	Cropper	aca.ncus	12	1	0.0264	3.028	48.9063	0.0489063
Steve's Gully	Oblique	2011-09-28	2011	15:03:00	shallow	2	Acanthuridae	Cropper	aca.ncus	9	1	0.0264	3.028	20.4668	0.0204668
Steve's Gully	Oblique	2011-09-28	2011	15:03:00	shallow	2	Acanthuridae	Cropper	aca.ncus	11	1	0.0264	3.028	37.5786	0.0375786
Steve's Gully	Oblique	2011-09-28	2011	15:03:00	shallow	2	Acanthuridae	Cropper	aca.ncus	11	1	0.0264	3.028	37.5786	0.0375786
Steve's Gully	Oblique	2011-09-28	2011	15:03:00	shallow	2	Acanthuridae	Cropper	aca.ncus	11	1	0.0264	3.028	37.5786	0.0375786
Steve's Gully	Oblique	2011-09-28	2011	15:03:00	shallow	2	Acanthuridae	Cropper	aca.ncus	11	1	0.0264	3.028	37.5786	0.0375786
Steve's Gully	Oblique	2011-09-28	2011	15:03:00	shallow	2	Acanthuridae	Cropper	aca.ncus	11	1	0.0264	3.028	37.5786	0.0375786
Steve's Gully	Oblique	2011-09-28	2011	15:03:00	shallow	2	Acanthuridae	Cropper	aca.ncus	11	1	0.0264	3.028	37.5786	0.0375786
Steve's Gully	Oblique	2015-01-12	2015	08:01:00	deep	1	Acanthuridae	Cropper	aca.ncus	9	6	0.0264	3.028	20.4668	0.122801
Steve's Gully	Oblique	2015-01-12	2015	08:01:00	deep	1	Acanthuridae	Cropper	aca.ncus	10	6	0.0264	3.028	28.1581	0.168949
Steve's Gully	Oblique	2015-01-12	2015	08:17:00	deep	2	Acanthuridae	Cropper	aca.ncus	10	2	0.0264	3.028	28.1581	0.0563163
Steve's Gully	Oblique	2015-01-12	2015	08:17:00	deep	2	Acanthuridae	Cropper	aca.ncus	12	1	0.0264	3.028	48.9063	0.0489063
Steve's Gully	Oblique	2015-01-12	2015	08:57:00	deep	3	Acanthuridae	Cropper	aca.ncus	10	1	0.0264	3.028	28.1581	0.0281581
Steve's Gully	Oblique	2015-01-12	2015	08:57:00	deep	3	Acanthuridae	Cropper	aca.ncus	10	2	0.0264	3.028	28.1581	0.0563163
Steve's Gully	Oblique	2015-01-12	2015	08:57:00	deep	3	Acanthuridae	Cropper	aca.ncus	12	4	0.0264	3.028	48.9063	0.195625
Steve's Gully	Oblique	2015-01-12	2015	10:20:00	shallow	1	Acanthuridae	Cropper	aca.ncus	10	9	0.0264	3.028	28.1581	0.253423
Steve's Gully	Oblique	2015-01-12	2015	10:20:00	shallow	1	Acanthuridae	Cropper	aca.ncus	11	3	0.0264	3.028	37.5786	0.112736
Steve's Gully	Oblique	2015-01-12	2015	10:20:00	shallow	1	Acanthuridae	Cropper	aca.ncus	12	5	0.0264	3.028	48.9063	0.244531
Steve's Gully	Oblique	2015-01-12	2015	10:33:00	shallow	2	Acanthuridae	Cropper	aca.ncus	10	6	0.0264	3.028	28.1581	0.168949
Steve's Gully	Oblique	2015-01-12	2015	10:33:00	shallow	2	Acanthuridae	Cropper	aca.ncus	11	6	0.0264	3.028	37.5786	0.225472
Steve's Gully	Oblique	2015-01-12	2015	10:33:00	shallow	2	Acanthuridae	Cropper	aca.ncus	12	1	0.0264	3.028	48.9063	0.0489063
Steve's Gully	Oblique	2015-01-12	2015	11:09:00	shallow	3	Acanthuridae	Cropper	aca.ncus	10	13	0.0264	3.028	28.1581	0.366056
Steve's Gully	Oblique	2015-01-12	2015	11:09:00	shallow	3	Acanthuridae	Cropper	aca.ncus	12	10	0.0264	3.028	48.9063	0.489063
Washing Machine	Oblique	2011-09-21	2011	07:51:00	deep	1	Acanthuridae	Cropper	aca.ncus	8	1	0.0264	3.028	14.3272	0.0143272
Washing Machine	Oblique	2011-09-21	2011	07:51:00	deep	1	Acanthuridae	Cropper	aca.ncus	8	1	0.0264	3.028	14.3272	0.0143272
Washing Machine	Oblique	2011-09-21	2011	07:51:00	deep	1	Acanthuridae	Cropper	aca.ncus	8	1	0.0264	3.028	14.3272	0.0143272
Washing Machine	Oblique	2011-09-21	2011	07:51:00	deep	1	Acanthuridae	Cropper	aca.ncus	9	1	0.0264	3.028	20.4668	0.0204668
Washing Machine	Oblique	2011-09-21	2011	07:51:00	deep	1	Acanthuridae	Cropper	aca.ncus	9	1	0.0264	3.028	20.4668	0.0204668
Washing Machine	Oblique	2011-09-21	2011	07:51:00	deep	1	Acanthuridae	Cropper	aca.ncus	9	1	0.0264	3.028	20.4668	0.0204668
Washing Machine	Oblique	2011-09-21	2011	07:51:00	deep	2	Acanthuridae	Cropper	aca.ncus	9	1	0.0264	3.028	20.4668	0.0204668
Washing Machine	Oblique	2011-09-21	2011	07:51:00	deep	2	Acanthuridae	Cropper	aca.ncus	12	1	0.0264	3.028	48.9063	0.0489063
Washing Machine	Oblique	2011-09-21	2011	07:51:00	deep	2	Acanthuridae	Cropper	aca.ncus	12	1	0.0264	3.028	48.9063	0.0489063
Washing Machine	Oblique	2015-01-13	2015	12:37:00	deep	1	Acanthuridae	Cropper	aca.ncus	10	1	0.0264	3.028	28.1581	0.0281581
Washing Machine	Oblique	2015-01-13	2015	12:46:00	deep	2	Acanthuridae	Cropper	aca.ncus	12	4	0.0264	3.028	48.9063	0.195625
Washing Machine	Oblique	2015-01-13	2015	12:46:00	deep	2	Acanthuridae	Cropper	aca.ncus	13	1	0.0264	3.028	62.3196	0.0623196
Washing Machine	Oblique	2015-01-13	2015	13:15:00	deep	3	Acanthuridae	Cropper	aca.ncus	11	1	0.0264	3.028	37.5786	0.0375786
Washing Machine	Oblique	2011-09-21	2011	928	shallow	1	Acanthuridae	Cropper	aca.ncus	12	1	0.0264	3.028	48.9063	0.0489063
Washing Machine	Oblique	2011-09-21	2011	928	shallow	1	Acanthuridae	Cropper	aca.ncus	14	1	0.0264	3.028	77.9973	0.0779973
Washing Machine	Oblique	2011-09-21	2011	944	shallow	2	Acanthuridae	Cropper	aca.ncus	14	1	0.0264	3.028	77.9973	0.0779973
Washing Machine	Oblique	2011-09-21	2011	1021	shallow	3	Acanthuridae	Cropper	aca.ncus	14	1	0.0264	3.028	77.9973	0.0779973
Washing Machine	Oblique	2011-09-21	2011	928	shallow	1	Acanthuridae	Cropper	aca.ncus	15	1	0.0264	3.028	96.1188	0.0961188
Washing Machine	Oblique	2011-09-21	2011	944	shallow	2	Acanthuridae	Cropper	aca.ncus	15	1	0.0264	3.028	96.1188	0.0961188
Washing Machine	Oblique	2011-09-21	2011	1021	shallow	3	Acanthuridae	Cropper	aca.ncus	15	1	0.0264	3.028	96.1188	0.0961188
Washing Machine	Oblique	2011-09-21	2011	944	shallow	2	Acanthuridae	Cropper	aca.ncus	16	1	0.0264	3.028	116.864	0.116864
Washing Machine	Oblique	2011-09-21	2011	1021	shallow	3	Acanthuridae	Cropper	aca.ncus	16	1	0.0264	3.028	116.864	0.116864
Washing Machine	Oblique	2011-09-21	2011	1021	shallow	3	Acanthuridae	Cropper	aca.ncus	17	1	0.0264	3.028	140.412	0.140412
Washing Machine	Oblique	2011-09-21	2011	928	shallow	1	Acanthuridae	Cropper	aca.ncus	18	1	0.0264	3.028	166.943	0.166943
Washing Machine	Oblique	2011-09-21	2011	928	shallow	1	Acanthuridae	Cropper	aca.ncus	19	1	0.0264	3.028	196.639	0.196639
Washing Machine	Oblique	2011-09-21	2011	928	shallow	1	Acanthuridae	Cropper	aca.ncus	19	1	0.0264	3.028	196.639	0.196639
Washing Machine	Oblique	2011-09-21	2011	928	shallow	1	Acanthuridae	Cropper	aca.ncus	19	1	0.0264	3.028	196.639	0.196639
Washing Machine	Oblique	2011-09-21	2011	928	shallow	1	Acanthuridae	Cropper	aca.ncus	19	1	0.0264	3.028	196.639	0.196639
Washing Machine	Oblique	2011-09-21	2011	928	shallow	1	Acanthuridae	Cropper	aca.ncus	21	1	0.0264	3.028	266.247	0.266247
Washing Machine	Oblique	2011-09-21	2011	928	shallow	1	Acanthuridae	Cropper	aca.ncus	22	1	0.0264	3.028	306.521	0.306521
Washing Machine	Oblique	2015-01-13	2015	14:27:00	shallow	1	Acanthuridae	Cropper	aca.ncus	10	5	0.0264	3.028	28.1581	0.140791
Washing Machine	Oblique	2015-01-13	2015	14:27:00	shallow	1	Acanthuridae	Cropper	aca.ncus	12	2	0.0264	3.028	48.9063	0.0978126
Washing Machine	Oblique	2015-01-13	2015	14:27:00	shallow	1	Acanthuridae	Cropper	aca.ncus	15	1	0.0264	3.028	96.1188	0.0961188
Washing Machine	Oblique	2015-01-13	2015	14:36:00	shallow	2	Acanthuridae	Cropper	aca.ncus	10	5	0.0264	3.028	28.1581	0.140791
Washing Machine	Oblique	2015-01-13	2015	14:36:00	shallow	2	Acanthuridae	Cropper	aca.ncus	11	3	0.0264	3.028	37.5786	0.112736
Washing Machine	Oblique	2015-01-13	2015	14:36:00	shallow	2	Acanthuridae	Cropper	aca.ncus	12	6	0.0264	3.028	48.9063	0.293438
Washing Machine	Oblique	2015-01-13	2015	15:06:00	shallow	3	Acanthuridae	Cropper	aca.ncus	12	11	0.0264	3.028	48.9063	0.537969
Washing Machine	Oblique	2015-01-13	2015	15:06:00	shallow	3	Acanthuridae	Cropper	aca.ncus	13	1	0.0264	3.028	62.3196	0.0623196
North Reef	Sheltered	2015-01-07	2015	07:58:00	deep	1	Acanthuridae	Grazer	aca.nigr	9	2	0.0264	3.028	20.4668	0.0409336
North Reef	Sheltered	2015-01-07	2015	07:58:00	deep	1	Acanthuridae	Grazer	aca.nigr	10	2	0.0264	3.028	28.1581	0.0563163
North Reef	Sheltered	2015-01-07	2015	07:58:00	deep	1	Acanthuridae	Grazer	aca.nigr	12	1	0.0264	3.028	48.9063	0.0489063
North Reef	Sheltered	2015-01-07	2015	08:14:00	deep	2	Acanthuridae	Grazer	aca.nigr	9	5	0.0264	3.028	20.4668	0.102334
North Reef	Sheltered	2015-01-07	2015	08:14:00	deep	2	Acanthuridae	Grazer	aca.nigr	10	5	0.0264	3.028	28.1581	0.140791
North Reef	Sheltered	2015-01-07	2015	10:28:00	shallow	1	Acanthuridae	Grazer	aca.nigr	10	6	0.0264	3.028	28.1581	0.168949
North Reef	Sheltered	2015-01-07	2015	10:28:00	shallow	1	Acanthuridae	Grazer	aca.nigr	11	11	0.0264	3.028	37.5786	0.413365
North Reef	Sheltered	2015-01-07	2015	10:28:00	shallow	1	Acanthuridae	Grazer	aca.nigr	12	1	0.0264	3.028	48.9063	0.0489063
North Reef	Sheltered	2015-01-07	2015	10:45:00	shallow	2	Acanthuridae	Grazer	aca.nigr	10	6	0.0264	3.028	28.1581	0.168949
North Reef	Sheltered	2015-01-07	2015	10:45:00	shallow	2	Acanthuridae	Grazer	aca.nigr	11	3	0.0264	3.028	37.5786	0.112736
North Reef	Sheltered	2015-01-07	2015	10:45:00	shallow	2	Acanthuridae	Grazer	aca.nigr	12	1	0.0264	3.028	48.9063	0.0489063
North Reef	Sheltered	2015-01-07	2015	11:28:00	shallow	3	Acanthuridae	Grazer	aca.nigr	13	2	0.0264	3.028	62.3196	0.124639
North Reef	Sheltered	2015-01-07	2015	11:28:00	shallow	3	Acanthuridae	Grazer	aca.nigr	14	3	0.0264	3.028	77.9973	0.233992
Washing Machine	Oblique	2015-01-13	2015	14:27:00	shallow	1	Acanthuridae	Grazer	aca.nigr	10	4	0.0264	3.028	28.1581	0.112633
Washing Machine	Oblique	2015-01-13	2015	14:27:00	shallow	1	Acanthuridae	Grazer	aca.nigr	11	3	0.0264	3.028	37.5786	0.112736
Washing Machine	Oblique	2015-01-13	2015	15:06:00	shallow	3	Acanthuridae	Grazer	aca.nigr	10	8	0.0264	3.028	28.1581	0.225265
Washing Machine	Oblique	2015-01-13	2015	15:06:00	shallow	3	Acanthuridae	Grazer	aca.nigr	11	12	0.0264	3.028	37.5786	0.450944
Blue Lagoon	Lagoon	2011-09-25	2011	840	deep	3	Acanthuridae	Grazer	aca.nuda	14	1	0.0168	3.168	71.8196	0.0718196
Blue Lagoon	Lagoon	2015-01-14	2015	11:58:00	deep	1	Acanthuridae	Grazer	aca.nuda	13	1	0.0168	3.168	56.7913	0.0567913
Blue Lagoon	Lagoon	2015-01-14	2015	12:51:00	shallow	1	Acanthuridae	Grazer	aca.nuda	17	1	0.0168	3.168	132.853	0.132853
Bommie Bay	Oblique	2011-09-21	2011	1436	shallow	1	Acanthuridae	Grazer	aca.nuda	29	1	0.0168	3.168	721.417	0.721417
Bommie Bay	Oblique	2011-09-21	2011	1436	shallow	1	Acanthuridae	Grazer	aca.nuda	30	1	0.0168	3.168	803.211	0.803211
Bommie Bay	Oblique	2011-09-21	2011	1436	shallow	1	Acanthuridae	Grazer	aca.nuda	32	1	0.0168	3.168	985.427	0.985427
Bommie Bay	Oblique	2011-09-21	2011	1436	shallow	1	Acanthuridae	Grazer	aca.nuda	34	1	0.0168	3.168	1194.08	1.19408
Coconut	Exposed	2011-09-26	2011	08:09:00	deep	3	Acanthuridae	Grazer	aca.nuda	13	1	0.0168	3.168	56.7913	0.0567913
Coconut	Exposed	2011-09-26	2011	08:09:00	deep	3	Acanthuridae	Grazer	aca.nuda	19	1	0.0168	3.168	188.973	0.188973
Coconut	Exposed	2011-09-26	2011	08:09:00	deep	1	Acanthuridae	Grazer	aca.nuda	21	1	0.0168	3.168	259.478	0.259478
Coconut	Exposed	2011-09-26	2011	08:09:00	deep	1	Acanthuridae	Grazer	aca.nuda	23	1	0.0168	3.168	346.149	0.346149
Coconut	Exposed	2011-09-26	2011	1010	shallow	1	Acanthuridae	Grazer	aca.nuda	10	1	0.0168	3.168	24.7349	0.0247349
Coconut	Exposed	2011-09-26	2011	1010	shallow	1	Acanthuridae	Grazer	aca.nuda	14	1	0.0168	3.168	71.8196	0.0718196
Coconut	Exposed	2011-09-26	2011	1112	shallow	3	Acanthuridae	Grazer	aca.nuda	23	1	0.0168	3.168	346.149	0.346149
Coconut	Exposed	2015-01-10	2015	14:43:00	shallow	2	Acanthuridae	Grazer	aca.nuda	19	10	0.0168	3.168	188.973	1.88973
Coconut	Exposed	2015-01-10	2015	15:20:00	shallow	3	Acanthuridae	Grazer	aca.nuda	19	3	0.0168	3.168	188.973	0.56692
Coconut	Exposed	2015-01-10	2015	15:20:00	shallow	3	Acanthuridae	Grazer	aca.nuda	20	1	0.0168	3.168	222.317	0.222317
Granite	Sheltered	2015-01-07	2015	15:03:00	shallow	2	Acanthuridae	Grazer	aca.nuda	30	1	0.0168	3.168	803.211	0.803211
Granite	Sheltered	2015-01-07	2015	15:27:00	shallow	3	Acanthuridae	Grazer	aca.nuda	27	1	0.0168	3.168	575.267	0.575267
LTMP1	Exposed	2011-09-20	2011	1340	deep	1	Acanthuridae	Grazer	aca.nuda	31	1	0.0168	3.168	891.134	0.891134
LTMP1	Exposed	2011-09-20	2011	1340	deep	1	Acanthuridae	Grazer	aca.nuda	32	1	0.0168	3.168	985.427	0.985427
LTMP1	Exposed	2015-01-13	2015	08:06:00	deep	1	Acanthuridae	Grazer	aca.nuda	15	4	0.0168	3.168	89.3648	0.357459
LTMP1	Exposed	2015-01-13	2015	08:06:00	deep	1	Acanthuridae	Grazer	aca.nuda	16	1	0.0168	3.168	109.638	0.109638
LTMP1	Exposed	2015-01-13	2015	08:06:00	deep	1	Acanthuridae	Grazer	aca.nuda	17	1	0.0168	3.168	132.853	0.132853
LTMP1	Exposed	2015-01-13	2015	10:39:00	shallow	2	Acanthuridae	Grazer	aca.nuda	19	4	0.0168	3.168	188.973	0.755894
LTMP1	Exposed	2015-01-13	2015	11:15:00	shallow	3	Acanthuridae	Grazer	aca.nuda	18	1	0.0168	3.168	159.225	0.159225
LTMP1	Exposed	2015-01-13	2015	11:15:00	shallow	3	Acanthuridae	Grazer	aca.nuda	19	8	0.0168	3.168	188.973	1.51179
LTMP3	Exposed	2015-01-11	2015	08:06:00	deep	1	Acanthuridae	Grazer	aca.nuda	19	7	0.0168	3.168	188.973	1.32281
LTMP3	Exposed	2015-01-11	2015	08:06:00	deep	1	Acanthuridae	Grazer	aca.nuda	23	1	0.0168	3.168	346.149	0.346149
LTMP3	Exposed	2015-01-11	2015	08:18:00	deep	2	Acanthuridae	Grazer	aca.nuda	19	2	0.0168	3.168	188.973	0.377947
LTMP3	Exposed	2015-01-11	2015	08:18:00	deep	2	Acanthuridae	Grazer	aca.nuda	20	5	0.0168	3.168	222.317	1.11158
LTMP3	Exposed	2015-01-11	2015	08:18:00	deep	2	Acanthuridae	Grazer	aca.nuda	21	2	0.0168	3.168	259.478	0.518955
LTMP3	Exposed	2015-01-11	2015	11:06:00	shallow	3	Acanthuridae	Grazer	aca.nuda	19	2	0.0168	3.168	188.973	0.377947
Monkey's Butt	Lagoon	2015-01-09	2015	08:04:00	shallow	3	Acanthuridae	Grazer	aca.nuda	24	1	0.0168	3.168	396.112	0.396112
North Reef	Sheltered	2011-09-26	2011	1404	deep	3	Acanthuridae	Grazer	aca.nuda	22	1	0.0168	3.168	300.68	0.30068
North Reef	Sheltered	2011-09-26	2011	1404	deep	3	Acanthuridae	Grazer	aca.nuda	24	1	0.0168	3.168	396.112	0.396112
North Reef	Sheltered	2015-01-07	2015	08:14:00	deep	2	Acanthuridae	Grazer	aca.nuda	22	1	0.0168	3.168	300.68	0.30068
North Reef	Sheltered	2015-01-07	2015	08:53:00	deep	3	Acanthuridae	Grazer	aca.nuda	29	7	0.0168	3.168	721.417	5.04992
North Reef	Sheltered	2015-01-07	2015	08:53:00	deep	3	Acanthuridae	Grazer	aca.nuda	35	1	0.0168	3.168	1308.93	1.30893
North Reef	Sheltered	2015-01-07	2015	10:28:00	shallow	1	Acanthuridae	Grazer	aca.nuda	20	1	0.0168	3.168	222.317	0.222317
North Reef	Sheltered	2015-01-07	2015	10:28:00	shallow	1	Acanthuridae	Grazer	aca.nuda	27	1	0.0168	3.168	575.267	0.575267
North Reef	Sheltered	2015-01-07	2015	10:28:00	shallow	1	Acanthuridae	Grazer	aca.nuda	31	1	0.0168	3.168	891.134	0.891134
Palfrey Lagoon	Lagoon	2011-09-24	2011	1020	shallow	3	Acanthuridae	Grazer	aca.nuda	15	1	0.0168	3.168	89.3648	0.0893648
Palfrey Lagoon	Lagoon	2011-09-24	2011	1020	shallow	3	Acanthuridae	Grazer	aca.nuda	19	1	0.0168	3.168	188.973	0.188973
Palfrey Lagoon	Lagoon	2011-09-24	2011	1020	shallow	3	Acanthuridae	Grazer	aca.nuda	20	1	0.0168	3.168	222.317	0.222317
Palfrey Lagoon	Lagoon	2011-09-24	2011	930	shallow	1	Acanthuridae	Grazer	aca.nuda	23	1	0.0168	3.168	346.149	0.346149
Palfrey Lagoon	Lagoon	2011-09-24	2011	930	shallow	1	Acanthuridae	Grazer	aca.nuda	24	1	0.0168	3.168	396.112	0.396112
Palfrey Lagoon	Lagoon	2011-09-24	2011	942	shallow	2	Acanthuridae	Grazer	aca.nuda	28	1	0.0168	3.168	645.514	0.645514
Palfrey Lagoon	Lagoon	2011-09-24	2011	942	shallow	2	Acanthuridae	Grazer	aca.nuda	30	1	0.0168	3.168	803.211	0.803211
Palfrey Lagoon	Lagoon	2015-01-14	2015	10:04:00	shallow	2	Acanthuridae	Grazer	aca.nuda	15	2	0.0168	3.168	89.3648	0.17873
Steve's Gully	Oblique	2011-09-28	2011	1415	deep	3	Acanthuridae	Grazer	aca.nuda	27	1	0.0168	3.168	575.267	0.575267
Steve's Gully	Oblique	2015-01-12	2015	08:57:00	deep	3	Acanthuridae	Grazer	aca.nuda	17	1	0.0168	3.168	132.853	0.132853
Steve's Gully	Oblique	2015-01-12	2015	10:20:00	shallow	1	Acanthuridae	Grazer	aca.nuda	16	1	0.0168	3.168	109.638	0.109638
Washing Machine	Oblique	2015-01-13	2015	12:46:00	deep	2	Acanthuridae	Grazer	aca.nuda	26	1	0.0168	3.168	510.44	0.51044
Bommie Bay	Oblique	2015-01-10	2015	08:07:00	deep	1	Acanthuridae	Grazer	aca.oliv	21	1	0.028	2.983	246.228	0.246228
Bommie Bay	Oblique	2015-01-10	2015	08:07:00	deep	1	Acanthuridae	Grazer	aca.oliv	23	2	0.028	2.983	322.992	0.645985
Bommie Bay	Oblique	2015-01-10	2015	08:07:00	deep	1	Acanthuridae	Grazer	aca.oliv	25	4	0.028	2.983	414.203	1.65681
Coconut	Exposed	2015-01-10	2015	13:11:00	deep	3	Acanthuridae	Grazer	aca.oliv	20	1	0.028	2.983	212.878	0.212878
Coconut	Exposed	2015-01-10	2015	13:11:00	deep	3	Acanthuridae	Grazer	aca.oliv	21	1	0.028	2.983	246.228	0.246228
Coconut	Exposed	2015-01-10	2015	14:32:00	shallow	1	Acanthuridae	Grazer	aca.oliv	23	2	0.028	2.983	322.992	0.645985
Coconut	Exposed	2015-01-10	2015	14:43:00	shallow	2	Acanthuridae	Grazer	aca.oliv	15	1	0.028	2.983	90.2481	0.0902481
Coconut	Exposed	2015-01-10	2015	15:20:00	shallow	3	Acanthuridae	Grazer	aca.oliv	15	3	0.028	2.983	90.2481	0.270744
Coconut	Exposed	2015-01-10	2015	15:20:00	shallow	3	Acanthuridae	Grazer	aca.oliv	16	12	0.028	2.983	109.408	1.31289
Granite	Sheltered	2011-09-22	2011	1312	deep	1	Acanthuridae	Grazer	aca.oliv	14	1	0.028	2.983	73.4612	0.0734612
Granite	Sheltered	2011-09-22	2011	1357	deep	3	Acanthuridae	Grazer	aca.oliv	30	1	0.028	2.983	713.528	0.713528
Granite	Sheltered	2015-01-07	2015	13:29:00	deep	3	Acanthuridae	Grazer	aca.oliv	29	1	0.028	2.983	644.898	0.644898
Granite	Sheltered	2015-01-07	2015	13:29:00	deep	3	Acanthuridae	Grazer	aca.oliv	31	1	0.028	2.983	786.846	0.786846
Granite	Sheltered	2015-01-07	2015	13:29:00	deep	3	Acanthuridae	Grazer	aca.oliv	32	1	0.028	2.983	865.009	0.865009
Granite	Sheltered	2011-09-22	2011	14:55:00	shallow	3	Acanthuridae	Grazer	aca.oliv	23	1	0.028	2.983	322.992	0.322992
Granite	Sheltered	2011-09-22	2011	14:55:00	shallow	2	Acanthuridae	Grazer	aca.oliv	29	1	0.028	2.983	644.898	0.644898
Granite	Sheltered	2011-09-22	2011	14:55:00	shallow	1	Acanthuridae	Grazer	aca.oliv	35	1	0.028	2.983	1130.09	1.13009
Granite	Sheltered	2011-09-22	2011	14:55:00	shallow	2	Acanthuridae	Grazer	aca.oliv	35	1	0.028	2.983	1130.09	1.13009
Granite	Sheltered	2011-09-22	2011	14:55:00	shallow	1	Acanthuridae	Grazer	aca.oliv	39	1	0.028	2.983	1560.64	1.56064
Granite	Sheltered	2011-09-22	2011	14:55:00	shallow	2	Acanthuridae	Grazer	aca.oliv	40	1	0.028	2.983	1683.07	1.68307
Granite	Sheltered	2011-09-22	2011	14:55:00	shallow	1	Acanthuridae	Grazer	aca.oliv	41	1	0.028	2.983	1811.72	1.81172
Granite	Sheltered	2015-01-07	2015	15:27:00	shallow	3	Acanthuridae	Grazer	aca.oliv	20	1	0.028	2.983	212.878	0.212878
Granite	Sheltered	2015-01-07	2015	15:27:00	shallow	3	Acanthuridae	Grazer	aca.oliv	21	1	0.028	2.983	246.228	0.246228
LTMP1	Exposed	2015-01-13	2015	08:06:00	deep	1	Acanthuridae	Grazer	aca.oliv	14	2	0.028	2.983	73.4612	0.146922
LTMP1	Exposed	2015-01-13	2015	08:06:00	deep	1	Acanthuridae	Grazer	aca.oliv	16	1	0.028	2.983	109.408	0.109408
LTMP1	Exposed	2015-01-13	2015	08:06:00	deep	1	Acanthuridae	Grazer	aca.oliv	18	1	0.028	2.983	155.466	0.155466
LTMP1	Exposed	2015-01-13	2015	08:06:00	deep	1	Acanthuridae	Grazer	aca.oliv	19	1	0.028	2.983	182.675	0.182675
LTMP1	Exposed	2015-01-13	2015	08:22:00	deep	2	Acanthuridae	Grazer	aca.oliv	18	2	0.028	2.983	155.466	0.310932
LTMP1	Exposed	2015-01-13	2015	09:06:00	deep	3	Acanthuridae	Grazer	aca.oliv	17	1	0.028	2.983	131.095	0.131095
LTMP1	Exposed	2015-01-13	2015	09:06:00	deep	3	Acanthuridae	Grazer	aca.oliv	18	1	0.028	2.983	155.466	0.155466
LTMP1	Exposed	2015-01-13	2015	10:39:00	shallow	2	Acanthuridae	Grazer	aca.oliv	16	5	0.028	2.983	109.408	0.547039
LTMP3	Exposed	2015-01-11	2015	08:06:00	deep	1	Acanthuridae	Grazer	aca.oliv	19	4	0.028	2.983	182.675	0.730702
LTMP3	Exposed	2015-01-11	2015	08:06:00	deep	1	Acanthuridae	Grazer	aca.oliv	20	8	0.028	2.983	212.878	1.70302
LTMP3	Exposed	2015-01-11	2015	08:06:00	deep	1	Acanthuridae	Grazer	aca.oliv	22	8	0.028	2.983	282.882	2.26305
LTMP3	Exposed	2015-01-11	2015	08:06:00	deep	1	Acanthuridae	Grazer	aca.oliv	24	2	0.028	2.983	366.715	0.733429
LTMP3	Exposed	2015-01-11	2015	08:18:00	deep	2	Acanthuridae	Grazer	aca.oliv	18	5	0.028	2.983	155.466	0.777331
LTMP3	Exposed	2015-01-11	2015	08:55:00	deep	3	Acanthuridae	Grazer	aca.oliv	25	2	0.028	2.983	414.203	0.828406
LTMP3	Exposed	2015-01-11	2015	08:55:00	deep	3	Acanthuridae	Grazer	aca.oliv	26	1	0.028	2.983	465.611	0.465611
LTMP3	Exposed	2015-01-11	2015	08:55:00	deep	3	Acanthuridae	Grazer	aca.oliv	27	1	0.028	2.983	521.094	0.521094
LTMP3	Exposed	2011-09-20	2011	10:43:00	shallow	3	Acanthuridae	Grazer	aca.oliv	18	1	0.028	2.983	155.466	0.155466
LTMP3	Exposed	2015-01-11	2015	10:08:00	shallow	1	Acanthuridae	Grazer	aca.oliv	17	35	0.028	2.983	131.095	4.58834
LTMP3	Exposed	2015-01-11	2015	10:08:00	shallow	1	Acanthuridae	Grazer	aca.oliv	20	20	0.028	2.983	212.878	4.25756
LTMP3	Exposed	2015-01-11	2015	11:06:00	shallow	3	Acanthuridae	Grazer	aca.oliv	17	1	0.028	2.983	131.095	0.131095
North Reef	Sheltered	2011-09-26	2011	1338	deep	2	Acanthuridae	Grazer	aca.oliv	15	1	0.028	2.983	90.2481	0.0902481
North Reef	Sheltered	2011-09-26	2011	1338	deep	2	Acanthuridae	Grazer	aca.oliv	16	1	0.028	2.983	109.408	0.109408
North Reef	Sheltered	2015-01-07	2015	07:58:00	deep	1	Acanthuridae	Grazer	aca.oliv	19	1	0.028	2.983	182.675	0.182675
North Reef	Sheltered	2015-01-07	2015	07:58:00	deep	1	Acanthuridae	Grazer	aca.oliv	20	2	0.028	2.983	212.878	0.425756
North Reef	Sheltered	2015-01-07	2015	08:14:00	deep	2	Acanthuridae	Grazer	aca.oliv	29	2	0.028	2.983	644.898	1.2898
North Reef	Sheltered	2015-01-07	2015	08:14:00	deep	2	Acanthuridae	Grazer	aca.oliv	30	1	0.028	2.983	713.528	0.713528
North Reef	Sheltered	2015-01-07	2015	08:53:00	deep	3	Acanthuridae	Grazer	aca.oliv	32	4	0.028	2.983	865.009	3.46003
North Reef	Sheltered	2011-09-25	2011	15:00:00	shallow	2	Acanthuridae	Grazer	aca.oliv	13	1	0.028	2.983	58.8913	0.0588913
North Reef	Sheltered	2011-09-25	2011	15:00:00	shallow	3	Acanthuridae	Grazer	aca.oliv	20	1	0.028	2.983	212.878	0.212878
North Reef	Sheltered	2011-09-25	2011	15:00:00	shallow	3	Acanthuridae	Grazer	aca.oliv	21	1	0.028	2.983	246.228	0.246228
North Reef	Sheltered	2011-09-25	2011	15:00:00	shallow	1	Acanthuridae	Grazer	aca.oliv	25	1	0.028	2.983	414.203	0.414203
North Reef	Sheltered	2015-01-07	2015	11:28:00	shallow	3	Acanthuridae	Grazer	aca.oliv	19	1	0.028	2.983	182.675	0.182675
North Reef	Sheltered	2015-01-07	2015	11:28:00	shallow	3	Acanthuridae	Grazer	aca.oliv	23	1	0.028	2.983	322.992	0.322992
Pidgin Point	Exposed	2011-09-26	2011	14:06:00	deep	3	Acanthuridae	Grazer	aca.oliv	23	1	0.028	2.983	322.992	0.322992
Pidgin Point	Exposed	2011-09-26	2011	14:06:00	deep	3	Acanthuridae	Grazer	aca.oliv	26	1	0.028	2.983	465.611	0.465611
Pidgin Point	Exposed	2011-09-26	2011	14:06:00	deep	3	Acanthuridae	Grazer	aca.oliv	28	1	0.028	2.983	580.805	0.580805
Pidgin Point	Exposed	2015-01-11	2015	12:40:00	deep	2	Acanthuridae	Grazer	aca.oliv	16	1	0.028	2.983	109.408	0.109408
Pidgin Point	Exposed	2015-01-11	2015	13:11:00	deep	3	Acanthuridae	Grazer	aca.oliv	16	1	0.028	2.983	109.408	0.109408
Steve's Gully	Oblique	2011-09-28	2011	15:03:00	shallow	3	Acanthuridae	Grazer	aca.oliv	27	1	0.028	2.983	521.094	0.521094
Steve's Gully	Oblique	2015-01-12	2015	08:17:00	deep	2	Acanthuridae	Grazer	aca.oliv	19	1	0.028	2.983	182.675	0.182675
Washing Machine	Oblique	2011-09-21	2011	07:51:00	deep	2	Acanthuridae	Grazer	aca.oliv	12	1	0.028	2.983	46.3827	0.0463827
Washing Machine	Oblique	2011-09-21	2011	07:51:00	deep	1	Acanthuridae	Grazer	aca.oliv	13	1	0.028	2.983	58.8913	0.0588913
Washing Machine	Oblique	2011-09-21	2011	07:51:00	deep	2	Acanthuridae	Grazer	aca.oliv	13	1	0.028	2.983	58.8913	0.0588913
Washing Machine	Oblique	2011-09-21	2011	07:51:00	deep	3	Acanthuridae	Grazer	aca.oliv	29	1	0.028	2.983	644.898	0.644898
Washing Machine	Oblique	2011-09-21	2011	07:51:00	deep	3	Acanthuridae	Grazer	aca.oliv	32	1	0.028	2.983	865.009	0.865009
Washing Machine	Oblique	2015-01-13	2015	12:37:00	deep	1	Acanthuridae	Grazer	aca.oliv	28	2	0.028	2.983	580.805	1.16161
Washing Machine	Oblique	2015-01-13	2015	13:15:00	deep	3	Acanthuridae	Grazer	aca.oliv	28	2	0.028	2.983	580.805	1.16161
Washing Machine	Oblique	2011-09-21	2011	1021	shallow	3	Acanthuridae	Grazer	aca.oliv	19	1	0.028	2.983	182.675	0.182675
Washing Machine	Oblique	2011-09-21	2011	1021	shallow	3	Acanthuridae	Grazer	aca.oliv	21	1	0.028	2.983	246.228	0.246228
Washing Machine	Oblique	2011-09-21	2011	1021	shallow	3	Acanthuridae	Grazer	aca.oliv	23	1	0.028	2.983	322.992	0.322992
Washing Machine	Oblique	2011-09-21	2011	1021	shallow	3	Acanthuridae	Grazer	aca.oliv	32	1	0.028	2.983	865.009	0.865009
Washing Machine	Oblique	2011-09-21	2011	1021	shallow	3	Acanthuridae	Grazer	aca.oliv	33	1	0.028	2.983	948.168	0.948168
Coconut	Exposed	2011-09-26	2011	08:09:00	deep	2	Acanthuridae	Cropper	aca.pyro	12	1	0.028	2.983	46.3827	0.0463827
North Reef	Sheltered	2011-09-26	2011	1323	deep	1	Acanthuridae	Cropper	aca.pyro	15	1	0.028	2.983	90.2481	0.0902481
Monkey's Butt	Lagoon	2015-01-09	2015	07:52:00	deep	3	Acanthuridae	Planktivore	aca.thom	16	1	0.028	2.983	109.408	0.109408
Pidgin Point	Exposed	2015-01-11	2015	14:28:00	shallow	1	Acanthuridae	Cropper	aca.trio	14	1	0.0831	2.57	73.3078	0.0733078
Big Vickis	Sheltered	2011-09-22	2011	09:38:00	shallow	1	Acanthuridae	Grazer	aca.xant	20	1	0.0267	2.984	203.603	0.203603
Big Vickis	Sheltered	2011-09-22	2011	09:38:00	shallow	1	Acanthuridae	Grazer	aca.xant	20	1	0.0267	2.984	203.603	0.203603
Big Vickis	Sheltered	2011-09-22	2011	09:38:00	shallow	1	Acanthuridae	Grazer	aca.xant	27	1	0.0267	2.984	498.541	0.498541
Big Vickis	Sheltered	2011-09-22	2011	09:38:00	shallow	1	Acanthuridae	Grazer	aca.xant	27	1	0.0267	2.984	498.541	0.498541
Big Vickis	Sheltered	2011-09-22	2011	09:38:00	shallow	1	Acanthuridae	Grazer	aca.xant	28	1	0.0267	2.984	555.688	0.555688
Big Vickis	Sheltered	2011-09-22	2011	09:38:00	shallow	1	Acanthuridae	Grazer	aca.xant	29	1	0.0267	2.984	617.031	0.617031
Blue Lagoon	Lagoon	2011-09-25	2011	840	deep	3	Acanthuridae	Grazer	aca.xant	27	1	0.0267	2.984	498.541	0.498541
Blue Lagoon	Lagoon	2011-09-25	2011	840	deep	3	Acanthuridae	Grazer	aca.xant	28	1	0.0267	2.984	555.688	0.555688
Blue Lagoon	Lagoon	2011-09-25	2011	840	deep	3	Acanthuridae	Grazer	aca.xant	30	1	0.0267	2.984	682.718	0.682718
Blue Lagoon	Lagoon	2011-09-25	2011	840	deep	3	Acanthuridae	Grazer	aca.xant	31	1	0.0267	2.984	752.895	0.752895
Blue Lagoon	Lagoon	2011-09-25	2011	752	deep	1	Acanthuridae	Grazer	aca.xant	32	1	0.0267	2.984	827.711	0.827711
Blue Lagoon	Lagoon	2011-09-25	2011	752	deep	1	Acanthuridae	Grazer	aca.xant	32	1	0.0267	2.984	827.711	0.827711
Blue Lagoon	Lagoon	2011-09-25	2011	752	deep	1	Acanthuridae	Grazer	aca.xant	32	1	0.0267	2.984	827.711	0.827711
Blue Lagoon	Lagoon	2011-09-25	2011	752	deep	1	Acanthuridae	Grazer	aca.xant	32	1	0.0267	2.984	827.711	0.827711
Blue Lagoon	Lagoon	2011-09-25	2011	840	deep	3	Acanthuridae	Grazer	aca.xant	32	1	0.0267	2.984	827.711	0.827711
Blue Lagoon	Lagoon	2011-09-25	2011	840	deep	3	Acanthuridae	Grazer	aca.xant	34	1	0.0267	2.984	991.846	0.991846
Blue Lagoon	Lagoon	2011-09-25	2011	09:33:00	shallow	3	Acanthuridae	Grazer	aca.xant	29	1	0.0267	2.984	617.031	0.617031
Blue Lagoon	Lagoon	2011-09-25	2011	09:33:00	shallow	3	Acanthuridae	Grazer	aca.xant	29	1	0.0267	2.984	617.031	0.617031
Blue Lagoon	Lagoon	2011-09-25	2011	09:33:00	shallow	3	Acanthuridae	Grazer	aca.xant	29	1	0.0267	2.984	617.031	0.617031
Blue Lagoon	Lagoon	2011-09-25	2011	09:33:00	shallow	2	Acanthuridae	Grazer	aca.xant	30	1	0.0267	2.984	682.718	0.682718
Blue Lagoon	Lagoon	2011-09-25	2011	09:33:00	shallow	1	Acanthuridae	Grazer	aca.xant	32	1	0.0267	2.984	827.711	0.827711
Blue Lagoon	Lagoon	2011-09-25	2011	09:33:00	shallow	3	Acanthuridae	Grazer	aca.xant	33	1	0.0267	2.984	907.312	0.907312
Bommie Bay	Oblique	2011-09-21	2011	12:57:00	deep	1	Acanthuridae	Grazer	aca.xant	19	1	0.0267	2.984	174.708	0.174708
Coconut	Exposed	2015-01-10	2015	14:43:00	shallow	2	Acanthuridae	Grazer	aca.xant	37	1	0.0267	2.984	1276.51	1.27651
Granite	Sheltered	2015-01-07	2015	14:53:00	shallow	1	Acanthuridae	Grazer	aca.xant	18	1	0.0267	2.984	148.677	0.148677
Granite	Sheltered	2015-01-07	2015	15:03:00	shallow	2	Acanthuridae	Grazer	aca.xant	23	7	0.0267	2.984	308.963	2.16274
Granite	Sheltered	2015-01-07	2015	15:27:00	shallow	3	Acanthuridae	Grazer	aca.xant	23	1	0.0267	2.984	308.963	0.308963
Monkey's Butt	Lagoon	2015-01-09	2015	11:02:00	deep	2	Acanthuridae	Grazer	aca.xant	30	1	0.0267	2.984	682.718	0.682718
Monkey's Butt	Lagoon	2015-01-09	2015	11:02:00	deep	2	Acanthuridae	Grazer	aca.xant	31	1	0.0267	2.984	752.895	0.752895
Monkey's Butt	Lagoon	2015-01-09	2015	11:02:00	deep	2	Acanthuridae	Grazer	aca.xant	33	1	0.0267	2.984	907.312	0.907312
North Reef	Sheltered	2015-01-07	2015	07:58:00	deep	1	Acanthuridae	Grazer	aca.xant	33	1	0.0267	2.984	907.312	0.907312
Palfrey Lagoon	Lagoon	2011-09-24	2011	07:45:00	deep	1	Acanthuridae	Grazer	aca.xant	21	1	0.0267	2.984	235.512	0.235512
Palfrey Lagoon	Lagoon	2015-01-14	2015	08:02:00	deep	1	Acanthuridae	Grazer	aca.xant	26	5	0.0267	2.984	445.443	2.22721
Big Vickis	Sheltered	2011-09-22	2011	753	deep	1	Acanthuridae	Grazer	cte.bino	14	1	0.0392	2.875	77.34	0.07734
Big Vickis	Sheltered	2011-09-22	2011	809	deep	2	Acanthuridae	Grazer	cte.bino	21	1	0.0392	2.875	248.123	0.248123
Big Vickis	Sheltered	2015-01-08	2015	15:47:00	shallow	3	Acanthuridae	Grazer	cte.bino	15	1	0.0392	2.875	94.308	0.094308
Bommie Bay	Oblique	2011-09-21	2011	1450	shallow	2	Acanthuridae	Grazer	cte.bino	12	1	0.0392	2.875	49.6515	0.0496515
Bommie Bay	Oblique	2011-09-21	2011	1450	shallow	2	Acanthuridae	Grazer	cte.bino	14	1	0.0392	2.875	77.34	0.07734
Bommie Bay	Oblique	2011-09-21	2011	1450	shallow	2	Acanthuridae	Grazer	cte.bino	16	1	0.0392	2.875	113.535	0.113535
Bommie Bay	Oblique	2015-01-10	2015	10:08:00	shallow	1	Acanthuridae	Grazer	cte.bino	10	1	0.0392	2.875	29.3959	0.0293959
Bommie Bay	Oblique	2015-01-10	2015	10:08:00	shallow	1	Acanthuridae	Grazer	cte.bino	12	3	0.0392	2.875	49.6515	0.148954
Bommie Bay	Oblique	2015-01-10	2015	10:59:00	shallow	3	Acanthuridae	Grazer	cte.bino	14	3	0.0392	2.875	77.34	0.23202
Coconut	Exposed	2011-09-26	2011	08:09:00	deep	2	Acanthuridae	Grazer	cte.bino	8	1	0.0392	2.875	15.4764	0.0154764
Coconut	Exposed	2011-09-26	2011	08:09:00	deep	2	Acanthuridae	Grazer	cte.bino	8	1	0.0392	2.875	15.4764	0.0154764
Coconut	Exposed	2011-09-26	2011	08:09:00	deep	2	Acanthuridae	Grazer	cte.bino	8	1	0.0392	2.875	15.4764	0.0154764
Coconut	Exposed	2011-09-26	2011	08:09:00	deep	2	Acanthuridae	Grazer	cte.bino	9	1	0.0392	2.875	21.7137	0.0217137
Coconut	Exposed	2011-09-26	2011	08:09:00	deep	2	Acanthuridae	Grazer	cte.bino	9	1	0.0392	2.875	21.7137	0.0217137
Coconut	Exposed	2011-09-26	2011	08:09:00	deep	2	Acanthuridae	Grazer	cte.bino	9	1	0.0392	2.875	21.7137	0.0217137
Coconut	Exposed	2011-09-26	2011	08:09:00	deep	2	Acanthuridae	Grazer	cte.bino	9	1	0.0392	2.875	21.7137	0.0217137
Coconut	Exposed	2011-09-26	2011	08:09:00	deep	2	Acanthuridae	Grazer	cte.bino	9	1	0.0392	2.875	21.7137	0.0217137
Coconut	Exposed	2011-09-26	2011	08:09:00	deep	2	Acanthuridae	Grazer	cte.bino	10	1	0.0392	2.875	29.3959	0.0293959
Coconut	Exposed	2011-09-26	2011	08:09:00	deep	2	Acanthuridae	Grazer	cte.bino	18	1	0.0392	2.875	159.292	0.159292
Coconut	Exposed	2011-09-26	2011	1010	shallow	1	Acanthuridae	Grazer	cte.bino	6	1	0.0392	2.875	6.76816	0.00676816
Coconut	Exposed	2011-09-26	2011	1010	shallow	1	Acanthuridae	Grazer	cte.bino	6	1	0.0392	2.875	6.76816	0.00676816
Coconut	Exposed	2011-09-26	2011	1030	shallow	2	Acanthuridae	Grazer	cte.bino	6	1	0.0392	2.875	6.76816	0.00676816
Coconut	Exposed	2011-09-26	2011	1010	shallow	1	Acanthuridae	Grazer	cte.bino	7	1	0.0392	2.875	10.5425	0.0105425
Coconut	Exposed	2011-09-26	2011	1010	shallow	1	Acanthuridae	Grazer	cte.bino	7	1	0.0392	2.875	10.5425	0.0105425
Coconut	Exposed	2011-09-26	2011	1112	shallow	3	Acanthuridae	Grazer	cte.bino	7	1	0.0392	2.875	10.5425	0.0105425
Coconut	Exposed	2011-09-26	2011	1112	shallow	3	Acanthuridae	Grazer	cte.bino	7	1	0.0392	2.875	10.5425	0.0105425
Coconut	Exposed	2011-09-26	2011	1030	shallow	2	Acanthuridae	Grazer	cte.bino	8	1	0.0392	2.875	15.4764	0.0154764
Coconut	Exposed	2011-09-26	2011	1030	shallow	2	Acanthuridae	Grazer	cte.bino	11	1	0.0392	2.875	38.6625	0.0386625
Coconut	Exposed	2011-09-26	2011	1030	shallow	2	Acanthuridae	Grazer	cte.bino	11	1	0.0392	2.875	38.6625	0.0386625
Granite	Sheltered	2011-09-22	2011	1357	deep	3	Acanthuridae	Grazer	cte.bino	8	1	0.0392	2.875	15.4764	0.0154764
Granite	Sheltered	2011-09-22	2011	1357	deep	3	Acanthuridae	Grazer	cte.bino	10	1	0.0392	2.875	29.3959	0.0293959
Granite	Sheltered	2011-09-22	2011	1326	deep	2	Acanthuridae	Grazer	cte.bino	12	1	0.0392	2.875	49.6515	0.0496515
Granite	Sheltered	2011-09-22	2011	1326	deep	2	Acanthuridae	Grazer	cte.bino	13	1	0.0392	2.875	62.499	0.062499
Granite	Sheltered	2011-09-22	2011	1312	deep	1	Acanthuridae	Grazer	cte.bino	14	1	0.0392	2.875	77.34	0.07734
Granite	Sheltered	2011-09-22	2011	1357	deep	3	Acanthuridae	Grazer	cte.bino	14	1	0.0392	2.875	77.34	0.07734
Granite	Sheltered	2011-09-22	2011	1326	deep	2	Acanthuridae	Grazer	cte.bino	18	1	0.0392	2.875	159.292	0.159292
Granite	Sheltered	2011-09-22	2011	14:55:00	shallow	3	Acanthuridae	Grazer	cte.bino	9	1	0.0392	2.875	21.7137	0.0217137
Granite	Sheltered	2011-09-22	2011	14:55:00	shallow	3	Acanthuridae	Grazer	cte.bino	10	1	0.0392	2.875	29.3959	0.0293959
Granite	Sheltered	2011-09-22	2011	14:55:00	shallow	3	Acanthuridae	Grazer	cte.bino	12	1	0.0392	2.875	49.6515	0.0496515
LTMP1	Exposed	2011-09-20	2011	1353	deep	2	Acanthuridae	Grazer	cte.bino	11	1	0.0392	2.875	38.6625	0.0386625
LTMP1	Exposed	2011-09-20	2011	1353	deep	2	Acanthuridae	Grazer	cte.bino	13	1	0.0392	2.875	62.499	0.062499
LTMP1	Exposed	2011-09-20	2011	1353	deep	2	Acanthuridae	Grazer	cte.bino	14	1	0.0392	2.875	77.34	0.07734
LTMP1	Exposed	2011-09-20	2011	1428	deep	3	Acanthuridae	Grazer	cte.bino	15	1	0.0392	2.875	94.308	0.094308
LTMP1	Exposed	2011-09-20	2011	1428	deep	3	Acanthuridae	Grazer	cte.bino	17	1	0.0392	2.875	135.153	0.135153
LTMP1	Exposed	2011-09-20	2011	1340	deep	1	Acanthuridae	Grazer	cte.bino	23	1	0.0392	2.875	322.295	0.322295
LTMP1	Exposed	2015-01-13	2015	08:06:00	deep	1	Acanthuridae	Grazer	cte.bino	12	1	0.0392	2.875	49.6515	0.0496515
LTMP1	Exposed	2015-01-13	2015	08:06:00	deep	1	Acanthuridae	Grazer	cte.bino	14	1	0.0392	2.875	77.34	0.07734
LTMP1	Exposed	2015-01-13	2015	08:06:00	deep	1	Acanthuridae	Grazer	cte.bino	15	5	0.0392	2.875	94.308	0.47154
LTMP1	Exposed	2015-01-13	2015	08:22:00	deep	2	Acanthuridae	Grazer	cte.bino	12	8	0.0392	2.875	49.6515	0.397212
LTMP1	Exposed	2015-01-13	2015	08:22:00	deep	2	Acanthuridae	Grazer	cte.bino	13	9	0.0392	2.875	62.499	0.562491
LTMP1	Exposed	2015-01-13	2015	08:22:00	deep	2	Acanthuridae	Grazer	cte.bino	14	1	0.0392	2.875	77.34	0.07734
LTMP1	Exposed	2015-01-13	2015	08:22:00	deep	2	Acanthuridae	Grazer	cte.bino	15	7	0.0392	2.875	94.308	0.660156
LTMP1	Exposed	2015-01-13	2015	09:06:00	deep	3	Acanthuridae	Grazer	cte.bino	10	8	0.0392	2.875	29.3959	0.235167
LTMP1	Exposed	2015-01-13	2015	09:06:00	deep	3	Acanthuridae	Grazer	cte.bino	11	8	0.0392	2.875	38.6625	0.3093
LTMP1	Exposed	2011-09-20	2011	15:26:00	shallow	2	Acanthuridae	Grazer	cte.bino	6	1	0.0392	2.875	6.76816	0.00676816
LTMP1	Exposed	2011-09-20	2011	15:26:00	shallow	2	Acanthuridae	Grazer	cte.bino	7	1	0.0392	2.875	10.5425	0.0105425
LTMP1	Exposed	2011-09-20	2011	15:26:00	shallow	2	Acanthuridae	Grazer	cte.bino	7	1	0.0392	2.875	10.5425	0.0105425
LTMP1	Exposed	2011-09-20	2011	15:26:00	shallow	2	Acanthuridae	Grazer	cte.bino	8	1	0.0392	2.875	15.4764	0.0154764
LTMP3	Exposed	2011-09-20	2011	919	deep	2	Acanthuridae	Grazer	cte.bino	20	1	0.0392	2.875	215.649	0.215649
LTMP3	Exposed	2011-09-20	2011	919	deep	2	Acanthuridae	Grazer	cte.bino	22	1	0.0392	2.875	283.629	0.283629
LTMP3	Exposed	2015-01-11	2015	08:18:00	deep	2	Acanthuridae	Grazer	cte.bino	14	12	0.0392	2.875	77.34	0.92808
Monkey's Butt	Lagoon	2011-09-28	2011	841	deep	3	Acanthuridae	Grazer	cte.bino	14	1	0.0392	2.875	77.34	0.07734
Monkey's Butt	Lagoon	2011-09-28	2011	841	deep	3	Acanthuridae	Grazer	cte.bino	14	1	0.0392	2.875	77.34	0.07734
Monkey's Butt	Lagoon	2011-09-28	2011	805	deep	2	Acanthuridae	Grazer	cte.bino	16	1	0.0392	2.875	113.535	0.113535
Monkey's Butt	Lagoon	2011-09-28	2011	805	deep	2	Acanthuridae	Grazer	cte.bino	18	1	0.0392	2.875	159.292	0.159292
Monkey's Butt	Lagoon	2015-01-09	2015	11:02:00	deep	2	Acanthuridae	Grazer	cte.bino	14	4	0.0392	2.875	77.34	0.30936
North Reef	Sheltered	2011-09-26	2011	1404	deep	3	Acanthuridae	Grazer	cte.bino	6	1	0.0392	2.875	6.76816	0.00676816
North Reef	Sheltered	2011-09-26	2011	1404	deep	3	Acanthuridae	Grazer	cte.bino	7	1	0.0392	2.875	10.5425	0.0105425
North Reef	Sheltered	2011-09-26	2011	1404	deep	3	Acanthuridae	Grazer	cte.bino	8	1	0.0392	2.875	15.4764	0.0154764
North Reef	Sheltered	2011-09-26	2011	1404	deep	3	Acanthuridae	Grazer	cte.bino	8	1	0.0392	2.875	15.4764	0.0154764
North Reef	Sheltered	2011-09-26	2011	1404	deep	3	Acanthuridae	Grazer	cte.bino	9	1	0.0392	2.875	21.7137	0.0217137
North Reef	Sheltered	2011-09-26	2011	1323	deep	1	Acanthuridae	Grazer	cte.bino	14	1	0.0392	2.875	77.34	0.07734
North Reef	Sheltered	2015-01-07	2015	07:58:00	deep	1	Acanthuridae	Grazer	cte.bino	13	1	0.0392	2.875	62.499	0.062499
North Reef	Sheltered	2015-01-07	2015	07:58:00	deep	1	Acanthuridae	Grazer	cte.bino	17	1	0.0392	2.875	135.153	0.135153
North Reef	Sheltered	2015-01-07	2015	07:58:00	deep	1	Acanthuridae	Grazer	cte.bino	18	1	0.0392	2.875	159.292	0.159292
North Reef	Sheltered	2011-09-25	2011	15:00:00	shallow	3	Acanthuridae	Grazer	cte.bino	10	1	0.0392	2.875	29.3959	0.0293959
North Reef	Sheltered	2015-01-07	2015	10:28:00	shallow	1	Acanthuridae	Grazer	cte.bino	12	11	0.0392	2.875	49.6515	0.546166
North Reef	Sheltered	2015-01-07	2015	10:28:00	shallow	1	Acanthuridae	Grazer	cte.bino	13	1	0.0392	2.875	62.499	0.062499
North Reef	Sheltered	2015-01-07	2015	10:28:00	shallow	1	Acanthuridae	Grazer	cte.bino	13	1	0.0392	2.875	62.499	0.062499
North Reef	Sheltered	2015-01-07	2015	10:28:00	shallow	1	Acanthuridae	Grazer	cte.bino	14	1	0.0392	2.875	77.34	0.07734
North Reef	Sheltered	2015-01-07	2015	10:28:00	shallow	1	Acanthuridae	Grazer	cte.bino	14	1	0.0392	2.875	77.34	0.07734
North Reef	Sheltered	2015-01-07	2015	10:45:00	shallow	2	Acanthuridae	Grazer	cte.bino	16	3	0.0392	2.875	113.535	0.340606
North Reef	Sheltered	2015-01-07	2015	10:45:00	shallow	2	Acanthuridae	Grazer	cte.bino	17	1	0.0392	2.875	135.153	0.135153
Palfrey Lagoon	Lagoon	2011-09-24	2011	1020	shallow	3	Acanthuridae	Grazer	cte.bino	7	1	0.0392	2.875	10.5425	0.0105425
Palfrey Lagoon	Lagoon	2011-09-24	2011	1020	shallow	3	Acanthuridae	Grazer	cte.bino	8	1	0.0392	2.875	15.4764	0.0154764
Palfrey Lagoon	Lagoon	2011-09-24	2011	1020	shallow	3	Acanthuridae	Grazer	cte.bino	8	1	0.0392	2.875	15.4764	0.0154764
Pidgin Point	Exposed	2011-09-26	2011	14:06:00	deep	1	Acanthuridae	Grazer	cte.bino	10	1	0.0392	2.875	29.3959	0.0293959
Pidgin Point	Exposed	2015-01-11	2015	12:40:00	deep	2	Acanthuridae	Grazer	cte.bino	15	3	0.0392	2.875	94.308	0.282924
Pidgin Point	Exposed	2015-01-11	2015	12:40:00	deep	2	Acanthuridae	Grazer	cte.bino	16	1	0.0392	2.875	113.535	0.113535
Resort	Sheltered	2015-01-08	2015	08:48:00	deep	3	Acanthuridae	Grazer	cte.bino	12	1	0.0392	2.875	49.6515	0.0496515
Resort	Sheltered	2011-09-24	2011	1543	shallow	1	Acanthuridae	Grazer	cte.bino	8	1	0.0392	2.875	15.4764	0.0154764
Resort	Sheltered	2011-09-24	2011	1552	shallow	2	Acanthuridae	Grazer	cte.bino	8	1	0.0392	2.875	15.4764	0.0154764
Resort	Sheltered	2011-09-24	2011	1552	shallow	2	Acanthuridae	Grazer	cte.bino	9	1	0.0392	2.875	21.7137	0.0217137
Resort	Sheltered	2011-09-24	2011	1552	shallow	2	Acanthuridae	Grazer	cte.bino	11	1	0.0392	2.875	38.6625	0.0386625
Steve's Gully	Oblique	2011-09-28	2011	1415	deep	3	Acanthuridae	Grazer	cte.bino	10	1	0.0392	2.875	29.3959	0.0293959
Steve's Gully	Oblique	2011-09-28	2011	1415	deep	3	Acanthuridae	Grazer	cte.bino	12	1	0.0392	2.875	49.6515	0.0496515
Steve's Gully	Oblique	2011-09-28	2011	1327	deep	1	Acanthuridae	Grazer	cte.bino	13	1	0.0392	2.875	62.499	0.062499
Steve's Gully	Oblique	2011-09-28	2011	1415	deep	3	Acanthuridae	Grazer	cte.bino	14	1	0.0392	2.875	77.34	0.07734
Steve's Gully	Oblique	2011-09-28	2011	1415	deep	3	Acanthuridae	Grazer	cte.bino	15	1	0.0392	2.875	94.308	0.094308
Steve's Gully	Oblique	2011-09-28	2011	1327	deep	1	Acanthuridae	Grazer	cte.bino	16	1	0.0392	2.875	113.535	0.113535
Steve's Gully	Oblique	2011-09-28	2011	1346	deep	2	Acanthuridae	Grazer	cte.bino	16	1	0.0392	2.875	113.535	0.113535
Steve's Gully	Oblique	2011-09-28	2011	1415	deep	3	Acanthuridae	Grazer	cte.bino	16	1	0.0392	2.875	113.535	0.113535
Steve's Gully	Oblique	2011-09-28	2011	1346	deep	2	Acanthuridae	Grazer	cte.bino	19	1	0.0392	2.875	186.081	0.186081
Steve's Gully	Oblique	2011-09-28	2011	15:03:00	shallow	2	Acanthuridae	Grazer	cte.bino	8	1	0.0392	2.875	15.4764	0.0154764
Steve's Gully	Oblique	2015-01-12	2015	08:01:00	deep	1	Acanthuridae	Grazer	cte.bino	10	1	0.0392	2.875	29.3959	0.0293959
Steve's Gully	Oblique	2015-01-12	2015	08:01:00	deep	1	Acanthuridae	Grazer	cte.bino	11	1	0.0392	2.875	38.6625	0.0386625
Steve's Gully	Oblique	2015-01-12	2015	08:01:00	deep	1	Acanthuridae	Grazer	cte.bino	12	6	0.0392	2.875	49.6515	0.297909
Steve's Gully	Oblique	2015-01-12	2015	08:17:00	deep	2	Acanthuridae	Grazer	cte.bino	11	2	0.0392	2.875	38.6625	0.077325
Steve's Gully	Oblique	2015-01-12	2015	08:17:00	deep	2	Acanthuridae	Grazer	cte.bino	12	1	0.0392	2.875	49.6515	0.0496515
Steve's Gully	Oblique	2015-01-12	2015	08:17:00	deep	2	Acanthuridae	Grazer	cte.bino	13	1	0.0392	2.875	62.499	0.062499
Steve's Gully	Oblique	2015-01-12	2015	08:57:00	deep	3	Acanthuridae	Grazer	cte.bino	10	3	0.0392	2.875	29.3959	0.0881876
Steve's Gully	Oblique	2015-01-12	2015	08:57:00	deep	3	Acanthuridae	Grazer	cte.bino	12	3	0.0392	2.875	49.6515	0.148954
Steve's Gully	Oblique	2015-01-12	2015	08:57:00	deep	3	Acanthuridae	Grazer	cte.bino	13	2	0.0392	2.875	62.499	0.124998
Steve's Gully	Oblique	2015-01-12	2015	10:20:00	shallow	1	Acanthuridae	Grazer	cte.bino	10	1	0.0392	2.875	29.3959	0.0293959
Steve's Gully	Oblique	2015-01-12	2015	10:20:00	shallow	1	Acanthuridae	Grazer	cte.bino	11	5	0.0392	2.875	38.6625	0.193313
Steve's Gully	Oblique	2015-01-12	2015	10:20:00	shallow	1	Acanthuridae	Grazer	cte.bino	12	4	0.0392	2.875	49.6515	0.198606
Steve's Gully	Oblique	2015-01-12	2015	10:33:00	shallow	2	Acanthuridae	Grazer	cte.bino	10	3	0.0392	2.875	29.3959	0.0881876
Steve's Gully	Oblique	2015-01-12	2015	10:33:00	shallow	2	Acanthuridae	Grazer	cte.bino	12	3	0.0392	2.875	49.6515	0.148954
Steve's Gully	Oblique	2015-01-12	2015	10:33:00	shallow	2	Acanthuridae	Grazer	cte.bino	13	1	0.0392	2.875	62.499	0.062499
Steve's Gully	Oblique	2015-01-12	2015	10:33:00	shallow	2	Acanthuridae	Grazer	cte.bino	14	2	0.0392	2.875	77.34	0.15468
Steve's Gully	Oblique	2015-01-12	2015	11:09:00	shallow	3	Acanthuridae	Grazer	cte.bino	11	3	0.0392	2.875	38.6625	0.115988
Steve's Gully	Oblique	2015-01-12	2015	11:09:00	shallow	3	Acanthuridae	Grazer	cte.bino	12	7	0.0392	2.875	49.6515	0.34756
Steve's Gully	Oblique	2015-01-12	2015	11:09:00	shallow	3	Acanthuridae	Grazer	cte.bino	13	5	0.0392	2.875	62.499	0.312495
Washing Machine	Oblique	2011-09-21	2011	07:51:00	deep	2	Acanthuridae	Grazer	cte.bino	5	1	0.0392	2.875	4.00705	0.00400705
Washing Machine	Oblique	2011-09-21	2011	07:51:00	deep	2	Acanthuridae	Grazer	cte.bino	5	1	0.0392	2.875	4.00705	0.00400705
Washing Machine	Oblique	2011-09-21	2011	07:51:00	deep	2	Acanthuridae	Grazer	cte.bino	8	1	0.0392	2.875	15.4764	0.0154764
Washing Machine	Oblique	2011-09-21	2011	07:51:00	deep	2	Acanthuridae	Grazer	cte.bino	12	1	0.0392	2.875	49.6515	0.0496515
Washing Machine	Oblique	2011-09-21	2011	1021	shallow	3	Acanthuridae	Grazer	cte.bino	8	1	0.0392	2.875	15.4764	0.0154764
Washing Machine	Oblique	2011-09-21	2011	1021	shallow	3	Acanthuridae	Grazer	cte.bino	9	1	0.0392	2.875	21.7137	0.0217137
Washing Machine	Oblique	2011-09-21	2011	1021	shallow	3	Acanthuridae	Grazer	cte.bino	10	1	0.0392	2.875	29.3959	0.0293959
Washing Machine	Oblique	2011-09-21	2011	928	shallow	1	Acanthuridae	Grazer	cte.bino	11	1	0.0392	2.875	38.6625	0.0386625
Washing Machine	Oblique	2011-09-21	2011	928	shallow	1	Acanthuridae	Grazer	cte.bino	12	1	0.0392	2.875	49.6515	0.0496515
Washing Machine	Oblique	2011-09-21	2011	944	shallow	2	Acanthuridae	Grazer	cte.bino	12	1	0.0392	2.875	49.6515	0.0496515
Washing Machine	Oblique	2011-09-21	2011	1021	shallow	3	Acanthuridae	Grazer	cte.bino	12	1	0.0392	2.875	49.6515	0.0496515
Washing Machine	Oblique	2011-09-21	2011	928	shallow	1	Acanthuridae	Grazer	cte.bino	14	1	0.0392	2.875	77.34	0.07734
Washing Machine	Oblique	2011-09-21	2011	944	shallow	2	Acanthuridae	Grazer	cte.bino	14	1	0.0392	2.875	77.34	0.07734
Washing Machine	Oblique	2011-09-21	2011	944	shallow	2	Acanthuridae	Grazer	cte.bino	15	1	0.0392	2.875	94.308	0.094308
Washing Machine	Oblique	2011-09-21	2011	944	shallow	2	Acanthuridae	Grazer	cte.bino	17	1	0.0392	2.875	135.153	0.135153
Big Vickis	Sheltered	2011-09-22	2011	809	deep	2	Acanthuridae	Grazer	cte.stri	21	1	0.0231	3.063	259.161	0.259161
Big Vickis	Sheltered	2011-09-22	2011	753	deep	1	Acanthuridae	Grazer	cte.stri	24	1	0.0231	3.063	390.121	0.390121
Big Vickis	Sheltered	2011-09-22	2011	809	deep	2	Acanthuridae	Grazer	cte.stri	24	1	0.0231	3.063	390.121	0.390121
Big Vickis	Sheltered	2011-09-22	2011	809	deep	2	Acanthuridae	Grazer	cte.stri	24	1	0.0231	3.063	390.121	0.390121
Big Vickis	Sheltered	2011-09-22	2011	753	deep	1	Acanthuridae	Grazer	cte.stri	25	1	0.0231	3.063	442.081	0.442081
Big Vickis	Sheltered	2011-09-22	2011	809	deep	2	Acanthuridae	Grazer	cte.stri	25	1	0.0231	3.063	442.081	0.442081
Big Vickis	Sheltered	2011-09-22	2011	809	deep	2	Acanthuridae	Grazer	cte.stri	25	1	0.0231	3.063	442.081	0.442081
Big Vickis	Sheltered	2011-09-22	2011	849	deep	3	Acanthuridae	Grazer	cte.stri	25	1	0.0231	3.063	442.081	0.442081
Big Vickis	Sheltered	2011-09-22	2011	809	deep	2	Acanthuridae	Grazer	cte.stri	26	1	0.0231	3.063	498.512	0.498512
Big Vickis	Sheltered	2011-09-22	2011	809	deep	2	Acanthuridae	Grazer	cte.stri	26	1	0.0231	3.063	498.512	0.498512
Big Vickis	Sheltered	2011-09-22	2011	849	deep	3	Acanthuridae	Grazer	cte.stri	27	1	0.0231	3.063	559.602	0.559602
Big Vickis	Sheltered	2011-09-22	2011	753	deep	1	Acanthuridae	Grazer	cte.stri	30	1	0.0231	3.063	772.742	0.772742
Big Vickis	Sheltered	2011-09-22	2011	09:38:00	shallow	2	Acanthuridae	Grazer	cte.stri	10	1	0.0231	3.063	26.7062	0.0267062
Big Vickis	Sheltered	2011-09-22	2011	09:38:00	shallow	2	Acanthuridae	Grazer	cte.stri	12	1	0.0231	3.063	46.6814	0.0466814
Big Vickis	Sheltered	2011-09-22	2011	09:38:00	shallow	2	Acanthuridae	Grazer	cte.stri	18	1	0.0231	3.063	161.626	0.161626
Big Vickis	Sheltered	2011-09-22	2011	09:38:00	shallow	2	Acanthuridae	Grazer	cte.stri	19	1	0.0231	3.063	190.737	0.190737
Big Vickis	Sheltered	2011-09-22	2011	09:38:00	shallow	2	Acanthuridae	Grazer	cte.stri	19	1	0.0231	3.063	190.737	0.190737
Big Vickis	Sheltered	2011-09-22	2011	09:38:00	shallow	2	Acanthuridae	Grazer	cte.stri	20	1	0.0231	3.063	223.186	0.223186
Big Vickis	Sheltered	2011-09-22	2011	09:38:00	shallow	2	Acanthuridae	Grazer	cte.stri	21	1	0.0231	3.063	259.161	0.259161
Big Vickis	Sheltered	2011-09-22	2011	09:38:00	shallow	1	Acanthuridae	Grazer	cte.stri	22	1	0.0231	3.063	298.85	0.29885
Big Vickis	Sheltered	2011-09-22	2011	09:38:00	shallow	1	Acanthuridae	Grazer	cte.stri	23	1	0.0231	3.063	342.44	0.34244
Big Vickis	Sheltered	2011-09-22	2011	09:38:00	shallow	2	Acanthuridae	Grazer	cte.stri	23	1	0.0231	3.063	342.44	0.34244
Big Vickis	Sheltered	2011-09-22	2011	09:38:00	shallow	1	Acanthuridae	Grazer	cte.stri	25	1	0.0231	3.063	442.081	0.442081
Big Vickis	Sheltered	2011-09-22	2011	09:38:00	shallow	1	Acanthuridae	Grazer	cte.stri	25	1	0.0231	3.063	442.081	0.442081
Big Vickis	Sheltered	2011-09-22	2011	09:38:00	shallow	2	Acanthuridae	Grazer	cte.stri	25	1	0.0231	3.063	442.081	0.442081
Big Vickis	Sheltered	2011-09-22	2011	09:38:00	shallow	2	Acanthuridae	Grazer	cte.stri	25	1	0.0231	3.063	442.081	0.442081
Big Vickis	Sheltered	2011-09-22	2011	09:38:00	shallow	2	Acanthuridae	Grazer	cte.stri	29	1	0.0231	3.063	696.526	0.696526
Big Vickis	Sheltered	2011-09-22	2011	09:38:00	shallow	3	Acanthuridae	Grazer	cte.stri	29	1	0.0231	3.063	696.526	0.696526
Big Vickis	Sheltered	2011-09-22	2011	09:38:00	shallow	3	Acanthuridae	Grazer	cte.stri	31	1	0.0231	3.063	854.383	0.854383
Big Vickis	Sheltered	2015-01-08	2015	12:35:00	deep	1	Acanthuridae	Grazer	cte.stri	16	2	0.0231	3.063	112.676	0.225352
Big Vickis	Sheltered	2015-01-08	2015	12:35:00	deep	1	Acanthuridae	Grazer	cte.stri	19	1	0.0231	3.063	190.737	0.190737
Big Vickis	Sheltered	2015-01-08	2015	12:50:00	deep	2	Acanthuridae	Grazer	cte.stri	16	1	0.0231	3.063	112.676	0.112676
Big Vickis	Sheltered	2015-01-08	2015	13:32:00	deep	3	Acanthuridae	Grazer	cte.stri	14	1	0.0231	3.063	74.8518	0.0748518
Big Vickis	Sheltered	2015-01-08	2015	13:32:00	deep	3	Acanthuridae	Grazer	cte.stri	15	1	0.0231	3.063	92.4655	0.0924655
Big Vickis	Sheltered	2015-01-08	2015	14:40:00	shallow	1	Acanthuridae	Grazer	cte.stri	12	7	0.0231	3.063	46.6814	0.32677
Big Vickis	Sheltered	2015-01-08	2015	14:40:00	shallow	1	Acanthuridae	Grazer	cte.stri	15	2	0.0231	3.063	92.4655	0.184931
Big Vickis	Sheltered	2015-01-08	2015	14:40:00	shallow	1	Acanthuridae	Grazer	cte.stri	17	2	0.0231	3.063	135.668	0.271336
Big Vickis	Sheltered	2015-01-08	2015	14:40:00	shallow	1	Acanthuridae	Grazer	cte.stri	19	1	0.0231	3.063	190.737	0.190737
Big Vickis	Sheltered	2015-01-08	2015	14:40:00	shallow	1	Acanthuridae	Grazer	cte.stri	21	1	0.0231	3.063	259.161	0.259161
Big Vickis	Sheltered	2015-01-08	2015	14:40:00	shallow	1	Acanthuridae	Grazer	cte.stri	22	2	0.0231	3.063	298.85	0.597699
Big Vickis	Sheltered	2015-01-08	2015	15:03:00	shallow	2	Acanthuridae	Grazer	cte.stri	14	1	0.0231	3.063	74.8518	0.0748518
Big Vickis	Sheltered	2015-01-08	2015	15:03:00	shallow	2	Acanthuridae	Grazer	cte.stri	15	1	0.0231	3.063	92.4655	0.0924655
Big Vickis	Sheltered	2015-01-08	2015	15:03:00	shallow	2	Acanthuridae	Grazer	cte.stri	16	3	0.0231	3.063	112.676	0.338028
Big Vickis	Sheltered	2015-01-08	2015	15:03:00	shallow	2	Acanthuridae	Grazer	cte.stri	18	1	0.0231	3.063	161.626	0.161626
Big Vickis	Sheltered	2015-01-08	2015	15:03:00	shallow	2	Acanthuridae	Grazer	cte.stri	19	3	0.0231	3.063	190.737	0.57221
Big Vickis	Sheltered	2015-01-08	2015	15:03:00	shallow	2	Acanthuridae	Grazer	cte.stri	21	1	0.0231	3.063	259.161	0.259161
Big Vickis	Sheltered	2015-01-08	2015	15:03:00	shallow	2	Acanthuridae	Grazer	cte.stri	23	1	0.0231	3.063	342.44	0.34244
Big Vickis	Sheltered	2015-01-08	2015	15:47:00	shallow	3	Acanthuridae	Grazer	cte.stri	13	1	0.0231	3.063	59.6514	0.0596514
Big Vickis	Sheltered	2015-01-08	2015	15:47:00	shallow	3	Acanthuridae	Grazer	cte.stri	14	2	0.0231	3.063	74.8518	0.149704
Blue Lagoon	Lagoon	2011-09-25	2011	752	deep	1	Acanthuridae	Grazer	cte.stri	13	1	0.0231	3.063	59.6514	0.0596514
Blue Lagoon	Lagoon	2011-09-25	2011	803	deep	2	Acanthuridae	Grazer	cte.stri	15	1	0.0231	3.063	92.4655	0.0924655
Blue Lagoon	Lagoon	2011-09-25	2011	803	deep	2	Acanthuridae	Grazer	cte.stri	16	1	0.0231	3.063	112.676	0.112676
Blue Lagoon	Lagoon	2011-09-25	2011	803	deep	2	Acanthuridae	Grazer	cte.stri	17	1	0.0231	3.063	135.668	0.135668
Blue Lagoon	Lagoon	2015-01-14	2015	11:58:00	deep	1	Acanthuridae	Grazer	cte.stri	12	1	0.0231	3.063	46.6814	0.0466814
Blue Lagoon	Lagoon	2015-01-14	2015	12:40:00	deep	3	Acanthuridae	Grazer	cte.stri	14	1	0.0231	3.063	74.8518	0.0748518
Blue Lagoon	Lagoon	2015-01-14	2015	12:40:00	deep	3	Acanthuridae	Grazer	cte.stri	15	1	0.0231	3.063	92.4655	0.0924655
Blue Lagoon	Lagoon	2015-01-14	2015	12:40:00	deep	3	Acanthuridae	Grazer	cte.stri	16	1	0.0231	3.063	112.676	0.112676
Blue Lagoon	Lagoon	2011-09-25	2011	09:33:00	shallow	2	Acanthuridae	Grazer	cte.stri	12	1	0.0231	3.063	46.6814	0.0466814
Blue Lagoon	Lagoon	2011-09-25	2011	09:33:00	shallow	2	Acanthuridae	Grazer	cte.stri	13	1	0.0231	3.063	59.6514	0.0596514
Blue Lagoon	Lagoon	2015-01-14	2015	12:58:00	shallow	2	Acanthuridae	Grazer	cte.stri	16	1	0.0231	3.063	112.676	0.112676
Blue Lagoon	Lagoon	2015-01-14	2015	13:26:00	shallow	3	Acanthuridae	Grazer	cte.stri	14	1	0.0231	3.063	74.8518	0.0748518
Blue Lagoon	Lagoon	2015-01-14	2015	13:26:00	shallow	3	Acanthuridae	Grazer	cte.stri	16	3	0.0231	3.063	112.676	0.338028
Bommie Bay	Oblique	2011-09-21	2011	12:57:00	deep	2	Acanthuridae	Grazer	cte.stri	14	1	0.0231	3.063	74.8518	0.0748518
Bommie Bay	Oblique	2011-09-21	2011	12:57:00	deep	2	Acanthuridae	Grazer	cte.stri	15	1	0.0231	3.063	92.4655	0.0924655
Bommie Bay	Oblique	2011-09-21	2011	12:57:00	deep	3	Acanthuridae	Grazer	cte.stri	17	1	0.0231	3.063	135.668	0.135668
Bommie Bay	Oblique	2011-09-21	2011	12:57:00	deep	3	Acanthuridae	Grazer	cte.stri	17	1	0.0231	3.063	135.668	0.135668
Bommie Bay	Oblique	2011-09-21	2011	12:57:00	deep	2	Acanthuridae	Grazer	cte.stri	20	1	0.0231	3.063	223.186	0.223186
Bommie Bay	Oblique	2015-01-10	2015	08:07:00	deep	1	Acanthuridae	Grazer	cte.stri	16	3	0.0231	3.063	112.676	0.338028
Bommie Bay	Oblique	2015-01-10	2015	08:07:00	deep	1	Acanthuridae	Grazer	cte.stri	17	5	0.0231	3.063	135.668	0.678339
Bommie Bay	Oblique	2015-01-10	2015	08:07:00	deep	1	Acanthuridae	Grazer	cte.stri	19	2	0.0231	3.063	190.737	0.381473
Bommie Bay	Oblique	2015-01-10	2015	08:18:00	deep	2	Acanthuridae	Grazer	cte.stri	17	2	0.0231	3.063	135.668	0.271336
Bommie Bay	Oblique	2015-01-10	2015	08:18:00	deep	2	Acanthuridae	Grazer	cte.stri	22	13	0.0231	3.063	298.85	3.88504
Bommie Bay	Oblique	2015-01-10	2015	08:18:00	deep	2	Acanthuridae	Grazer	cte.stri	23	2	0.0231	3.063	342.44	0.68488
Bommie Bay	Oblique	2015-01-10	2015	08:53:00	deep	3	Acanthuridae	Grazer	cte.stri	13	1	0.0231	3.063	59.6514	0.0596514
Bommie Bay	Oblique	2015-01-10	2015	08:53:00	deep	3	Acanthuridae	Grazer	cte.stri	14	1	0.0231	3.063	74.8518	0.0748518
Bommie Bay	Oblique	2015-01-10	2015	08:53:00	deep	3	Acanthuridae	Grazer	cte.stri	15	2	0.0231	3.063	92.4655	0.184931
Bommie Bay	Oblique	2015-01-10	2015	08:53:00	deep	3	Acanthuridae	Grazer	cte.stri	16	1	0.0231	3.063	112.676	0.112676
Bommie Bay	Oblique	2015-01-10	2015	08:53:00	deep	3	Acanthuridae	Grazer	cte.stri	17	5	0.0231	3.063	135.668	0.678339
Bommie Bay	Oblique	2011-09-21	2011	1450	shallow	2	Acanthuridae	Grazer	cte.stri	20	1	0.0231	3.063	223.186	0.223186
Bommie Bay	Oblique	2011-09-21	2011	1450	shallow	2	Acanthuridae	Grazer	cte.stri	21	1	0.0231	3.063	259.161	0.259161
Bommie Bay	Oblique	2011-09-21	2011	1450	shallow	2	Acanthuridae	Grazer	cte.stri	23	1	0.0231	3.063	342.44	0.34244
Bommie Bay	Oblique	2011-09-21	2011	1436	shallow	1	Acanthuridae	Grazer	cte.stri	26	1	0.0231	3.063	498.512	0.498512
Bommie Bay	Oblique	2015-01-10	2015	10:08:00	shallow	1	Acanthuridae	Grazer	cte.stri	19	3	0.0231	3.063	190.737	0.57221
Bommie Bay	Oblique	2015-01-10	2015	10:08:00	shallow	1	Acanthuridae	Grazer	cte.stri	20	1	0.0231	3.063	223.186	0.223186
Bommie Bay	Oblique	2015-01-10	2015	10:08:00	shallow	1	Acanthuridae	Grazer	cte.stri	21	1	0.0231	3.063	259.161	0.259161
Bommie Bay	Oblique	2015-01-10	2015	10:20:00	shallow	2	Acanthuridae	Grazer	cte.stri	15	2	0.0231	3.063	92.4655	0.184931
Bommie Bay	Oblique	2015-01-10	2015	10:20:00	shallow	2	Acanthuridae	Grazer	cte.stri	16	6	0.0231	3.063	112.676	0.676056
Bommie Bay	Oblique	2015-01-10	2015	10:20:00	shallow	2	Acanthuridae	Grazer	cte.stri	17	2	0.0231	3.063	135.668	0.271336
Bommie Bay	Oblique	2015-01-10	2015	10:20:00	shallow	2	Acanthuridae	Grazer	cte.stri	18	3	0.0231	3.063	161.626	0.484878
Bommie Bay	Oblique	2015-01-10	2015	10:20:00	shallow	2	Acanthuridae	Grazer	cte.stri	19	2	0.0231	3.063	190.737	0.381473
Bommie Bay	Oblique	2015-01-10	2015	10:20:00	shallow	2	Acanthuridae	Grazer	cte.stri	20	2	0.0231	3.063	223.186	0.446372
Bommie Bay	Oblique	2015-01-10	2015	10:59:00	shallow	3	Acanthuridae	Grazer	cte.stri	13	1	0.0231	3.063	59.6514	0.0596514
Bommie Bay	Oblique	2015-01-10	2015	10:59:00	shallow	3	Acanthuridae	Grazer	cte.stri	14	3	0.0231	3.063	74.8518	0.224555
Bommie Bay	Oblique	2015-01-10	2015	10:59:00	shallow	3	Acanthuridae	Grazer	cte.stri	16	3	0.0231	3.063	112.676	0.338028
Bommie Bay	Oblique	2015-01-10	2015	10:59:00	shallow	3	Acanthuridae	Grazer	cte.stri	18	8	0.0231	3.063	161.626	1.29301
Coconut	Exposed	2011-09-26	2011	08:09:00	deep	2	Acanthuridae	Grazer	cte.stri	12	1	0.0231	3.063	46.6814	0.0466814
Coconut	Exposed	2011-09-26	2011	08:09:00	deep	2	Acanthuridae	Grazer	cte.stri	12	1	0.0231	3.063	46.6814	0.0466814
Coconut	Exposed	2011-09-26	2011	08:09:00	deep	1	Acanthuridae	Grazer	cte.stri	13	1	0.0231	3.063	59.6514	0.0596514
Coconut	Exposed	2011-09-26	2011	08:09:00	deep	3	Acanthuridae	Grazer	cte.stri	13	1	0.0231	3.063	59.6514	0.0596514
Coconut	Exposed	2011-09-26	2011	08:09:00	deep	3	Acanthuridae	Grazer	cte.stri	13	1	0.0231	3.063	59.6514	0.0596514
Coconut	Exposed	2011-09-26	2011	08:09:00	deep	3	Acanthuridae	Grazer	cte.stri	15	1	0.0231	3.063	92.4655	0.0924655
Coconut	Exposed	2011-09-26	2011	08:09:00	deep	3	Acanthuridae	Grazer	cte.stri	15	1	0.0231	3.063	92.4655	0.0924655
Coconut	Exposed	2011-09-26	2011	08:09:00	deep	3	Acanthuridae	Grazer	cte.stri	15	1	0.0231	3.063	92.4655	0.0924655
Coconut	Exposed	2011-09-26	2011	08:09:00	deep	3	Acanthuridae	Grazer	cte.stri	15	1	0.0231	3.063	92.4655	0.0924655
Coconut	Exposed	2011-09-26	2011	08:09:00	deep	3	Acanthuridae	Grazer	cte.stri	15	1	0.0231	3.063	92.4655	0.0924655
Coconut	Exposed	2011-09-26	2011	08:09:00	deep	3	Acanthuridae	Grazer	cte.stri	15	1	0.0231	3.063	92.4655	0.0924655
Coconut	Exposed	2011-09-26	2011	08:09:00	deep	3	Acanthuridae	Grazer	cte.stri	16	1	0.0231	3.063	112.676	0.112676
Coconut	Exposed	2011-09-26	2011	08:09:00	deep	3	Acanthuridae	Grazer	cte.stri	16	1	0.0231	3.063	112.676	0.112676
Coconut	Exposed	2011-09-26	2011	08:09:00	deep	2	Acanthuridae	Grazer	cte.stri	18	1	0.0231	3.063	161.626	0.161626
Coconut	Exposed	2015-01-10	2015	13:11:00	deep	3	Acanthuridae	Grazer	cte.stri	13	2	0.0231	3.063	59.6514	0.119303
Coconut	Exposed	2011-09-26	2011	1112	shallow	3	Acanthuridae	Grazer	cte.stri	12	1	0.0231	3.063	46.6814	0.0466814
Coconut	Exposed	2011-09-26	2011	1112	shallow	3	Acanthuridae	Grazer	cte.stri	15	1	0.0231	3.063	92.4655	0.0924655
Coconut	Exposed	2011-09-26	2011	1010	shallow	1	Acanthuridae	Grazer	cte.stri	16	1	0.0231	3.063	112.676	0.112676
Coconut	Exposed	2011-09-26	2011	1030	shallow	2	Acanthuridae	Grazer	cte.stri	16	1	0.0231	3.063	112.676	0.112676
Coconut	Exposed	2011-09-26	2011	1010	shallow	1	Acanthuridae	Grazer	cte.stri	17	1	0.0231	3.063	135.668	0.135668
Coconut	Exposed	2011-09-26	2011	1030	shallow	2	Acanthuridae	Grazer	cte.stri	17	1	0.0231	3.063	135.668	0.135668
Coconut	Exposed	2011-09-26	2011	1112	shallow	3	Acanthuridae	Grazer	cte.stri	17	1	0.0231	3.063	135.668	0.135668
Coconut	Exposed	2011-09-26	2011	1010	shallow	1	Acanthuridae	Grazer	cte.stri	18	1	0.0231	3.063	161.626	0.161626
Coconut	Exposed	2015-01-10	2015	14:32:00	shallow	1	Acanthuridae	Grazer	cte.stri	14	2	0.0231	3.063	74.8518	0.149704
Coconut	Exposed	2015-01-10	2015	14:32:00	shallow	1	Acanthuridae	Grazer	cte.stri	16	3	0.0231	3.063	112.676	0.338028
Coconut	Exposed	2015-01-10	2015	14:32:00	shallow	1	Acanthuridae	Grazer	cte.stri	19	2	0.0231	3.063	190.737	0.381473
Coconut	Exposed	2015-01-10	2015	14:32:00	shallow	1	Acanthuridae	Grazer	cte.stri	21	1	0.0231	3.063	259.161	0.259161
Coconut	Exposed	2015-01-10	2015	14:43:00	shallow	2	Acanthuridae	Grazer	cte.stri	13	1	0.0231	3.063	59.6514	0.0596514
Coconut	Exposed	2015-01-10	2015	14:43:00	shallow	2	Acanthuridae	Grazer	cte.stri	14	1	0.0231	3.063	74.8518	0.0748518
Coconut	Exposed	2015-01-10	2015	15:20:00	shallow	3	Acanthuridae	Grazer	cte.stri	12	2	0.0231	3.063	46.6814	0.0933629
Coconut	Exposed	2015-01-10	2015	15:20:00	shallow	3	Acanthuridae	Grazer	cte.stri	17	1	0.0231	3.063	135.668	0.135668
Granite	Sheltered	2011-09-22	2011	1357	deep	3	Acanthuridae	Grazer	cte.stri	9	1	0.0231	3.063	19.34	0.01934
Granite	Sheltered	2011-09-22	2011	1357	deep	3	Acanthuridae	Grazer	cte.stri	10	1	0.0231	3.063	26.7062	0.0267062
Granite	Sheltered	2011-09-22	2011	1357	deep	3	Acanthuridae	Grazer	cte.stri	11	1	0.0231	3.063	35.76	0.03576
Granite	Sheltered	2011-09-22	2011	1357	deep	3	Acanthuridae	Grazer	cte.stri	12	1	0.0231	3.063	46.6814	0.0466814
Granite	Sheltered	2011-09-22	2011	1357	deep	3	Acanthuridae	Grazer	cte.stri	13	1	0.0231	3.063	59.6514	0.0596514
Granite	Sheltered	2011-09-22	2011	1357	deep	3	Acanthuridae	Grazer	cte.stri	14	1	0.0231	3.063	74.8518	0.0748518
Granite	Sheltered	2011-09-22	2011	1312	deep	1	Acanthuridae	Grazer	cte.stri	24	1	0.0231	3.063	390.121	0.390121
Granite	Sheltered	2011-09-22	2011	1326	deep	2	Acanthuridae	Grazer	cte.stri	24	1	0.0231	3.063	390.121	0.390121
Granite	Sheltered	2011-09-22	2011	1326	deep	2	Acanthuridae	Grazer	cte.stri	24	1	0.0231	3.063	390.121	0.390121
Granite	Sheltered	2011-09-22	2011	1326	deep	2	Acanthuridae	Grazer	cte.stri	25	1	0.0231	3.063	442.081	0.442081
Granite	Sheltered	2011-09-22	2011	1326	deep	2	Acanthuridae	Grazer	cte.stri	25	1	0.0231	3.063	442.081	0.442081
Granite	Sheltered	2011-09-22	2011	1326	deep	2	Acanthuridae	Grazer	cte.stri	25	1	0.0231	3.063	442.081	0.442081
Granite	Sheltered	2011-09-22	2011	1312	deep	1	Acanthuridae	Grazer	cte.stri	26	1	0.0231	3.063	498.512	0.498512
Granite	Sheltered	2011-09-22	2011	1326	deep	2	Acanthuridae	Grazer	cte.stri	26	1	0.0231	3.063	498.512	0.498512
Granite	Sheltered	2011-09-22	2011	1326	deep	2	Acanthuridae	Grazer	cte.stri	26	1	0.0231	3.063	498.512	0.498512
Granite	Sheltered	2011-09-22	2011	1326	deep	2	Acanthuridae	Grazer	cte.stri	31	1	0.0231	3.063	854.383	0.854383
Granite	Sheltered	2015-01-07	2015	13:29:00	deep	3	Acanthuridae	Grazer	cte.stri	16	1	0.0231	3.063	112.676	0.112676
Granite	Sheltered	2015-01-07	2015	13:29:00	deep	3	Acanthuridae	Grazer	cte.stri	18	1	0.0231	3.063	161.626	0.161626
Granite	Sheltered	2015-01-07	2015	13:29:00	deep	3	Acanthuridae	Grazer	cte.stri	19	3	0.0231	3.063	190.737	0.57221
Granite	Sheltered	2015-01-07	2015	13:29:00	deep	3	Acanthuridae	Grazer	cte.stri	21	1	0.0231	3.063	259.161	0.259161
Granite	Sheltered	2011-09-22	2011	14:55:00	shallow	3	Acanthuridae	Grazer	cte.stri	15	1	0.0231	3.063	92.4655	0.0924655
Granite	Sheltered	2011-09-22	2011	14:55:00	shallow	3	Acanthuridae	Grazer	cte.stri	15	1	0.0231	3.063	92.4655	0.0924655
Granite	Sheltered	2011-09-22	2011	14:55:00	shallow	3	Acanthuridae	Grazer	cte.stri	16	1	0.0231	3.063	112.676	0.112676
Granite	Sheltered	2011-09-22	2011	14:55:00	shallow	2	Acanthuridae	Grazer	cte.stri	19	1	0.0231	3.063	190.737	0.190737
Granite	Sheltered	2011-09-22	2011	14:55:00	shallow	3	Acanthuridae	Grazer	cte.stri	19	1	0.0231	3.063	190.737	0.190737
Granite	Sheltered	2011-09-22	2011	14:55:00	shallow	3	Acanthuridae	Grazer	cte.stri	19	1	0.0231	3.063	190.737	0.190737
Granite	Sheltered	2011-09-22	2011	14:55:00	shallow	3	Acanthuridae	Grazer	cte.stri	21	1	0.0231	3.063	259.161	0.259161
Granite	Sheltered	2011-09-22	2011	14:55:00	shallow	3	Acanthuridae	Grazer	cte.stri	21	1	0.0231	3.063	259.161	0.259161
Granite	Sheltered	2011-09-22	2011	14:55:00	shallow	3	Acanthuridae	Grazer	cte.stri	21	1	0.0231	3.063	259.161	0.259161
Granite	Sheltered	2011-09-22	2011	14:55:00	shallow	3	Acanthuridae	Grazer	cte.stri	21	1	0.0231	3.063	259.161	0.259161
Granite	Sheltered	2011-09-22	2011	14:55:00	shallow	3	Acanthuridae	Grazer	cte.stri	21	1	0.0231	3.063	259.161	0.259161
Granite	Sheltered	2011-09-22	2011	14:55:00	shallow	3	Acanthuridae	Grazer	cte.stri	21	1	0.0231	3.063	259.161	0.259161
Granite	Sheltered	2011-09-22	2011	14:55:00	shallow	3	Acanthuridae	Grazer	cte.stri	21	1	0.0231	3.063	259.161	0.259161
Granite	Sheltered	2011-09-22	2011	14:55:00	shallow	2	Acanthuridae	Grazer	cte.stri	25	1	0.0231	3.063	442.081	0.442081
Granite	Sheltered	2011-09-22	2011	14:55:00	shallow	1	Acanthuridae	Grazer	cte.stri	28	1	0.0231	3.063	625.543	0.625543
Granite	Sheltered	2011-09-22	2011	14:55:00	shallow	1	Acanthuridae	Grazer	cte.stri	31	1	0.0231	3.063	854.383	0.854383
Granite	Sheltered	2011-09-22	2011	14:55:00	shallow	1	Acanthuridae	Grazer	cte.stri	31	1	0.0231	3.063	854.383	0.854383
Granite	Sheltered	2011-09-22	2011	14:55:00	shallow	3	Acanthuridae	Grazer	cte.stri	31	1	0.0231	3.063	854.383	0.854383
Granite	Sheltered	2015-01-07	2015	14:53:00	shallow	1	Acanthuridae	Grazer	cte.stri	16	2	0.0231	3.063	112.676	0.225352
Granite	Sheltered	2015-01-07	2015	14:53:00	shallow	1	Acanthuridae	Grazer	cte.stri	18	3	0.0231	3.063	161.626	0.484878
Granite	Sheltered	2015-01-07	2015	14:53:00	shallow	1	Acanthuridae	Grazer	cte.stri	19	7	0.0231	3.063	190.737	1.33516
Granite	Sheltered	2015-01-07	2015	14:53:00	shallow	1	Acanthuridae	Grazer	cte.stri	20	6	0.0231	3.063	223.186	1.33912
Granite	Sheltered	2015-01-07	2015	14:53:00	shallow	1	Acanthuridae	Grazer	cte.stri	21	1	0.0231	3.063	259.161	0.259161
Granite	Sheltered	2015-01-07	2015	14:53:00	shallow	1	Acanthuridae	Grazer	cte.stri	23	1	0.0231	3.063	342.44	0.34244
Granite	Sheltered	2015-01-07	2015	15:03:00	shallow	2	Acanthuridae	Grazer	cte.stri	19	2	0.0231	3.063	190.737	0.381473
Granite	Sheltered	2015-01-07	2015	15:03:00	shallow	2	Acanthuridae	Grazer	cte.stri	20	1	0.0231	3.063	223.186	0.223186
Granite	Sheltered	2015-01-07	2015	15:03:00	shallow	2	Acanthuridae	Grazer	cte.stri	22	1	0.0231	3.063	298.85	0.29885
Granite	Sheltered	2015-01-07	2015	15:27:00	shallow	3	Acanthuridae	Grazer	cte.stri	18	8	0.0231	3.063	161.626	1.29301
Granite	Sheltered	2015-01-07	2015	15:27:00	shallow	3	Acanthuridae	Grazer	cte.stri	19	2	0.0231	3.063	190.737	0.381473
Granite	Sheltered	2015-01-07	2015	15:27:00	shallow	3	Acanthuridae	Grazer	cte.stri	20	18	0.0231	3.063	223.186	4.01735
LTMP1	Exposed	2011-09-20	2011	1428	deep	3	Acanthuridae	Grazer	cte.stri	16	1	0.0231	3.063	112.676	0.112676
LTMP1	Exposed	2011-09-20	2011	1428	deep	3	Acanthuridae	Grazer	cte.stri	17	1	0.0231	3.063	135.668	0.135668
LTMP1	Exposed	2011-09-20	2011	1428	deep	3	Acanthuridae	Grazer	cte.stri	17	1	0.0231	3.063	135.668	0.135668
LTMP1	Exposed	2011-09-20	2011	1428	deep	3	Acanthuridae	Grazer	cte.stri	21	1	0.0231	3.063	259.161	0.259161
LTMP1	Exposed	2011-09-20	2011	1428	deep	3	Acanthuridae	Grazer	cte.stri	22	1	0.0231	3.063	298.85	0.29885
LTMP1	Exposed	2011-09-20	2011	1428	deep	3	Acanthuridae	Grazer	cte.stri	24	1	0.0231	3.063	390.121	0.390121
LTMP1	Exposed	2011-09-20	2011	1340	deep	1	Acanthuridae	Grazer	cte.stri	25	1	0.0231	3.063	442.081	0.442081
LTMP1	Exposed	2011-09-20	2011	1340	deep	1	Acanthuridae	Grazer	cte.stri	26	1	0.0231	3.063	498.512	0.498512
LTMP1	Exposed	2015-01-13	2015	08:06:00	deep	1	Acanthuridae	Grazer	cte.stri	15	7	0.0231	3.063	92.4655	0.647258
LTMP1	Exposed	2015-01-13	2015	08:06:00	deep	1	Acanthuridae	Grazer	cte.stri	16	6	0.0231	3.063	112.676	0.676056
LTMP1	Exposed	2015-01-13	2015	08:22:00	deep	2	Acanthuridae	Grazer	cte.stri	15	12	0.0231	3.063	92.4655	1.10959
LTMP1	Exposed	2015-01-13	2015	08:22:00	deep	2	Acanthuridae	Grazer	cte.stri	16	14	0.0231	3.063	112.676	1.57746
LTMP1	Exposed	2015-01-13	2015	09:06:00	deep	3	Acanthuridae	Grazer	cte.stri	14	2	0.0231	3.063	74.8518	0.149704
LTMP1	Exposed	2011-09-20	2011	15:26:00	shallow	1	Acanthuridae	Grazer	cte.stri	12	1	0.0231	3.063	46.6814	0.0466814
LTMP1	Exposed	2011-09-20	2011	15:26:00	shallow	2	Acanthuridae	Grazer	cte.stri	12	1	0.0231	3.063	46.6814	0.0466814
LTMP1	Exposed	2011-09-20	2011	15:26:00	shallow	3	Acanthuridae	Grazer	cte.stri	14	1	0.0231	3.063	74.8518	0.0748518
LTMP1	Exposed	2011-09-20	2011	15:26:00	shallow	2	Acanthuridae	Grazer	cte.stri	15	1	0.0231	3.063	92.4655	0.0924655
LTMP1	Exposed	2011-09-20	2011	15:26:00	shallow	2	Acanthuridae	Grazer	cte.stri	15	1	0.0231	3.063	92.4655	0.0924655
LTMP1	Exposed	2011-09-20	2011	15:26:00	shallow	3	Acanthuridae	Grazer	cte.stri	15	1	0.0231	3.063	92.4655	0.0924655
LTMP1	Exposed	2011-09-20	2011	15:26:00	shallow	2	Acanthuridae	Grazer	cte.stri	16	1	0.0231	3.063	112.676	0.112676
LTMP1	Exposed	2011-09-20	2011	15:26:00	shallow	3	Acanthuridae	Grazer	cte.stri	17	1	0.0231	3.063	135.668	0.135668
LTMP1	Exposed	2011-09-20	2011	15:26:00	shallow	2	Acanthuridae	Grazer	cte.stri	18	1	0.0231	3.063	161.626	0.161626
LTMP1	Exposed	2015-01-13	2015	10:24:00	shallow	1	Acanthuridae	Grazer	cte.stri	12	6	0.0231	3.063	46.6814	0.280089
LTMP1	Exposed	2015-01-13	2015	10:24:00	shallow	1	Acanthuridae	Grazer	cte.stri	13	2	0.0231	3.063	59.6514	0.119303
LTMP1	Exposed	2015-01-13	2015	10:24:00	shallow	1	Acanthuridae	Grazer	cte.stri	14	8	0.0231	3.063	74.8518	0.598814
LTMP1	Exposed	2015-01-13	2015	10:24:00	shallow	1	Acanthuridae	Grazer	cte.stri	16	5	0.0231	3.063	112.676	0.56338
LTMP1	Exposed	2015-01-13	2015	10:39:00	shallow	2	Acanthuridae	Grazer	cte.stri	16	8	0.0231	3.063	112.676	0.901408
LTMP1	Exposed	2015-01-13	2015	10:39:00	shallow	2	Acanthuridae	Grazer	cte.stri	17	8	0.0231	3.063	135.668	1.08534
LTMP1	Exposed	2015-01-13	2015	10:39:00	shallow	2	Acanthuridae	Grazer	cte.stri	18	7	0.0231	3.063	161.626	1.13138
LTMP1	Exposed	2015-01-13	2015	11:15:00	shallow	3	Acanthuridae	Grazer	cte.stri	14	7	0.0231	3.063	74.8518	0.523962
LTMP1	Exposed	2015-01-13	2015	11:15:00	shallow	3	Acanthuridae	Grazer	cte.stri	15	6	0.0231	3.063	92.4655	0.554793
LTMP1	Exposed	2015-01-13	2015	11:15:00	shallow	3	Acanthuridae	Grazer	cte.stri	16	7	0.0231	3.063	112.676	0.788732
LTMP1	Exposed	2015-01-13	2015	11:15:00	shallow	3	Acanthuridae	Grazer	cte.stri	18	7	0.0231	3.063	161.626	1.13138
LTMP3	Exposed	2011-09-20	2011	902	deep	1	Acanthuridae	Grazer	cte.stri	14	1	0.0231	3.063	74.8518	0.0748518
LTMP3	Exposed	2011-09-20	2011	919	deep	2	Acanthuridae	Grazer	cte.stri	22	1	0.0231	3.063	298.85	0.29885
LTMP3	Exposed	2011-09-20	2011	902	deep	1	Acanthuridae	Grazer	cte.stri	23	1	0.0231	3.063	342.44	0.34244
LTMP3	Exposed	2011-09-20	2011	919	deep	2	Acanthuridae	Grazer	cte.stri	23	1	0.0231	3.063	342.44	0.34244
LTMP3	Exposed	2015-01-11	2015	08:06:00	deep	1	Acanthuridae	Grazer	cte.stri	18	1	0.0231	3.063	161.626	0.161626
LTMP3	Exposed	2015-01-11	2015	08:06:00	deep	1	Acanthuridae	Grazer	cte.stri	19	1	0.0231	3.063	190.737	0.190737
LTMP3	Exposed	2015-01-11	2015	08:18:00	deep	2	Acanthuridae	Grazer	cte.stri	16	1	0.0231	3.063	112.676	0.112676
LTMP3	Exposed	2015-01-11	2015	08:18:00	deep	2	Acanthuridae	Grazer	cte.stri	17	2	0.0231	3.063	135.668	0.271336
LTMP3	Exposed	2015-01-11	2015	08:18:00	deep	2	Acanthuridae	Grazer	cte.stri	19	2	0.0231	3.063	190.737	0.381473
LTMP3	Exposed	2015-01-11	2015	08:18:00	deep	2	Acanthuridae	Grazer	cte.stri	20	5	0.0231	3.063	223.186	1.11593
LTMP3	Exposed	2011-09-20	2011	10:43:00	shallow	1	Acanthuridae	Grazer	cte.stri	9	1	0.0231	3.063	19.34	0.01934
LTMP3	Exposed	2011-09-20	2011	10:43:00	shallow	3	Acanthuridae	Grazer	cte.stri	9	1	0.0231	3.063	19.34	0.01934
LTMP3	Exposed	2011-09-20	2011	10:43:00	shallow	3	Acanthuridae	Grazer	cte.stri	10	1	0.0231	3.063	26.7062	0.0267062
LTMP3	Exposed	2011-09-20	2011	10:43:00	shallow	1	Acanthuridae	Grazer	cte.stri	11	1	0.0231	3.063	35.76	0.03576
LTMP3	Exposed	2011-09-20	2011	10:43:00	shallow	3	Acanthuridae	Grazer	cte.stri	12	1	0.0231	3.063	46.6814	0.0466814
LTMP3	Exposed	2011-09-20	2011	10:43:00	shallow	1	Acanthuridae	Grazer	cte.stri	13	1	0.0231	3.063	59.6514	0.0596514
LTMP3	Exposed	2011-09-20	2011	10:43:00	shallow	1	Acanthuridae	Grazer	cte.stri	13	1	0.0231	3.063	59.6514	0.0596514
LTMP3	Exposed	2011-09-20	2011	10:43:00	shallow	1	Acanthuridae	Grazer	cte.stri	13	1	0.0231	3.063	59.6514	0.0596514
LTMP3	Exposed	2011-09-20	2011	10:43:00	shallow	3	Acanthuridae	Grazer	cte.stri	13	1	0.0231	3.063	59.6514	0.0596514
LTMP3	Exposed	2011-09-20	2011	10:43:00	shallow	3	Acanthuridae	Grazer	cte.stri	15	1	0.0231	3.063	92.4655	0.0924655
LTMP3	Exposed	2011-09-20	2011	10:43:00	shallow	1	Acanthuridae	Grazer	cte.stri	16	1	0.0231	3.063	112.676	0.112676
LTMP3	Exposed	2011-09-20	2011	10:43:00	shallow	3	Acanthuridae	Grazer	cte.stri	17	1	0.0231	3.063	135.668	0.135668
LTMP3	Exposed	2011-09-20	2011	10:43:00	shallow	3	Acanthuridae	Grazer	cte.stri	17	1	0.0231	3.063	135.668	0.135668
LTMP3	Exposed	2011-09-20	2011	10:43:00	shallow	3	Acanthuridae	Grazer	cte.stri	18	1	0.0231	3.063	161.626	0.161626
LTMP3	Exposed	2015-01-11	2015	10:08:00	shallow	1	Acanthuridae	Grazer	cte.stri	13	1	0.0231	3.063	59.6514	0.0596514
LTMP3	Exposed	2015-01-11	2015	10:08:00	shallow	1	Acanthuridae	Grazer	cte.stri	14	1	0.0231	3.063	74.8518	0.0748518
LTMP3	Exposed	2015-01-11	2015	10:23:00	shallow	2	Acanthuridae	Grazer	cte.stri	14	7	0.0231	3.063	74.8518	0.523962
LTMP3	Exposed	2015-01-11	2015	10:23:00	shallow	2	Acanthuridae	Grazer	cte.stri	15	1	0.0231	3.063	92.4655	0.0924655
LTMP3	Exposed	2015-01-11	2015	10:23:00	shallow	2	Acanthuridae	Grazer	cte.stri	16	5	0.0231	3.063	112.676	0.56338
LTMP3	Exposed	2015-01-11	2015	11:06:00	shallow	3	Acanthuridae	Grazer	cte.stri	14	10	0.0231	3.063	74.8518	0.748518
LTMP3	Exposed	2015-01-11	2015	11:06:00	shallow	3	Acanthuridae	Grazer	cte.stri	16	2	0.0231	3.063	112.676	0.225352
LTMP3	Exposed	2015-01-11	2015	11:06:00	shallow	3	Acanthuridae	Grazer	cte.stri	18	3	0.0231	3.063	161.626	0.484878
Monkey's Butt	Lagoon	2011-09-28	2011	841	deep	3	Acanthuridae	Grazer	cte.stri	14	1	0.0231	3.063	74.8518	0.0748518
Monkey's Butt	Lagoon	2011-09-28	2011	841	deep	3	Acanthuridae	Grazer	cte.stri	15	1	0.0231	3.063	92.4655	0.0924655
Monkey's Butt	Lagoon	2011-09-28	2011	749	deep	1	Acanthuridae	Grazer	cte.stri	16	1	0.0231	3.063	112.676	0.112676
Monkey's Butt	Lagoon	2011-09-28	2011	749	deep	1	Acanthuridae	Grazer	cte.stri	17	1	0.0231	3.063	135.668	0.135668
Monkey's Butt	Lagoon	2015-01-09	2015	11:02:00	deep	2	Acanthuridae	Grazer	cte.stri	15	1	0.0231	3.063	92.4655	0.0924655
Monkey's Butt	Lagoon	2015-01-09	2015	11:02:00	deep	2	Acanthuridae	Grazer	cte.stri	16	2	0.0231	3.063	112.676	0.225352
Monkey's Butt	Lagoon	2011-09-28	2011	09:30:00	shallow	2	Acanthuridae	Grazer	cte.stri	16	1	0.0231	3.063	112.676	0.112676
Monkey's Butt	Lagoon	2011-09-28	2011	09:30:00	shallow	2	Acanthuridae	Grazer	cte.stri	16	1	0.0231	3.063	112.676	0.112676
Monkey's Butt	Lagoon	2011-09-28	2011	09:30:00	shallow	1	Acanthuridae	Grazer	cte.stri	17	1	0.0231	3.063	135.668	0.135668
Monkey's Butt	Lagoon	2015-01-09	2015	10:22:00	shallow	2	Acanthuridae	Grazer	cte.stri	14	1	0.0231	3.063	74.8518	0.0748518
Monkey's Butt	Lagoon	2015-01-09	2015	10:22:00	shallow	2	Acanthuridae	Grazer	cte.stri	16	2	0.0231	3.063	112.676	0.225352
Monkey's Butt	Lagoon	2015-01-09	2015	10:22:00	shallow	2	Acanthuridae	Grazer	cte.stri	17	1	0.0231	3.063	135.668	0.135668
Monkey's Butt	Lagoon	2015-01-09	2015	08:04:00	shallow	3	Acanthuridae	Grazer	cte.stri	20	1	0.0231	3.063	223.186	0.223186
Monkey's Butt	Lagoon	2015-01-09	2015	08:04:00	shallow	3	Acanthuridae	Grazer	cte.stri	23	1	0.0231	3.063	342.44	0.34244
North Reef	Sheltered	2011-09-26	2011	1323	deep	1	Acanthuridae	Grazer	cte.stri	14	1	0.0231	3.063	74.8518	0.0748518
North Reef	Sheltered	2011-09-26	2011	1323	deep	1	Acanthuridae	Grazer	cte.stri	14	1	0.0231	3.063	74.8518	0.0748518
North Reef	Sheltered	2011-09-26	2011	1404	deep	3	Acanthuridae	Grazer	cte.stri	14	1	0.0231	3.063	74.8518	0.0748518
North Reef	Sheltered	2011-09-26	2011	1323	deep	1	Acanthuridae	Grazer	cte.stri	15	1	0.0231	3.063	92.4655	0.0924655
North Reef	Sheltered	2011-09-26	2011	1323	deep	1	Acanthuridae	Grazer	cte.stri	15	1	0.0231	3.063	92.4655	0.0924655
North Reef	Sheltered	2011-09-26	2011	1404	deep	3	Acanthuridae	Grazer	cte.stri	15	1	0.0231	3.063	92.4655	0.0924655
North Reef	Sheltered	2011-09-26	2011	1323	deep	1	Acanthuridae	Grazer	cte.stri	16	1	0.0231	3.063	112.676	0.112676
North Reef	Sheltered	2011-09-26	2011	1404	deep	3	Acanthuridae	Grazer	cte.stri	17	1	0.0231	3.063	135.668	0.135668
North Reef	Sheltered	2011-09-26	2011	1404	deep	3	Acanthuridae	Grazer	cte.stri	18	1	0.0231	3.063	161.626	0.161626
North Reef	Sheltered	2011-09-26	2011	1338	deep	2	Acanthuridae	Grazer	cte.stri	23	1	0.0231	3.063	342.44	0.34244
North Reef	Sheltered	2011-09-26	2011	1338	deep	2	Acanthuridae	Grazer	cte.stri	24	1	0.0231	3.063	390.121	0.390121
North Reef	Sheltered	2015-01-07	2015	07:58:00	deep	1	Acanthuridae	Grazer	cte.stri	12	1	0.0231	3.063	46.6814	0.0466814
North Reef	Sheltered	2015-01-07	2015	07:58:00	deep	1	Acanthuridae	Grazer	cte.stri	13	1	0.0231	3.063	59.6514	0.0596514
North Reef	Sheltered	2015-01-07	2015	07:58:00	deep	1	Acanthuridae	Grazer	cte.stri	15	2	0.0231	3.063	92.4655	0.184931
North Reef	Sheltered	2015-01-07	2015	07:58:00	deep	1	Acanthuridae	Grazer	cte.stri	17	2	0.0231	3.063	135.668	0.271336
North Reef	Sheltered	2015-01-07	2015	08:14:00	deep	2	Acanthuridae	Grazer	cte.stri	17	2	0.0231	3.063	135.668	0.271336
North Reef	Sheltered	2015-01-07	2015	08:14:00	deep	2	Acanthuridae	Grazer	cte.stri	18	1	0.0231	3.063	161.626	0.161626
North Reef	Sheltered	2015-01-07	2015	08:14:00	deep	2	Acanthuridae	Grazer	cte.stri	19	5	0.0231	3.063	190.737	0.953683
North Reef	Sheltered	2015-01-07	2015	08:14:00	deep	2	Acanthuridae	Grazer	cte.stri	20	2	0.0231	3.063	223.186	0.446372
North Reef	Sheltered	2015-01-07	2015	08:14:00	deep	2	Acanthuridae	Grazer	cte.stri	22	1	0.0231	3.063	298.85	0.29885
North Reef	Sheltered	2015-01-07	2015	08:14:00	deep	2	Acanthuridae	Grazer	cte.stri	25	8	0.0231	3.063	442.081	3.53665
North Reef	Sheltered	2015-01-07	2015	08:53:00	deep	3	Acanthuridae	Grazer	cte.stri	22	1	0.0231	3.063	298.85	0.29885
North Reef	Sheltered	2015-01-07	2015	08:53:00	deep	3	Acanthuridae	Grazer	cte.stri	23	1	0.0231	3.063	342.44	0.34244
North Reef	Sheltered	2015-01-07	2015	08:53:00	deep	3	Acanthuridae	Grazer	cte.stri	24	1	0.0231	3.063	390.121	0.390121
North Reef	Sheltered	2011-09-25	2011	15:00:00	shallow	1	Acanthuridae	Grazer	cte.stri	15	1	0.0231	3.063	92.4655	0.0924655
North Reef	Sheltered	2011-09-25	2011	15:00:00	shallow	1	Acanthuridae	Grazer	cte.stri	15	1	0.0231	3.063	92.4655	0.0924655
North Reef	Sheltered	2011-09-25	2011	15:00:00	shallow	1	Acanthuridae	Grazer	cte.stri	16	1	0.0231	3.063	112.676	0.112676
North Reef	Sheltered	2011-09-25	2011	15:00:00	shallow	1	Acanthuridae	Grazer	cte.stri	16	1	0.0231	3.063	112.676	0.112676
North Reef	Sheltered	2011-09-25	2011	15:00:00	shallow	3	Acanthuridae	Grazer	cte.stri	16	1	0.0231	3.063	112.676	0.112676
North Reef	Sheltered	2011-09-25	2011	15:00:00	shallow	3	Acanthuridae	Grazer	cte.stri	16	1	0.0231	3.063	112.676	0.112676
North Reef	Sheltered	2011-09-25	2011	15:00:00	shallow	3	Acanthuridae	Grazer	cte.stri	16	1	0.0231	3.063	112.676	0.112676
North Reef	Sheltered	2011-09-25	2011	15:00:00	shallow	3	Acanthuridae	Grazer	cte.stri	16	1	0.0231	3.063	112.676	0.112676
North Reef	Sheltered	2011-09-25	2011	15:00:00	shallow	3	Acanthuridae	Grazer	cte.stri	16	1	0.0231	3.063	112.676	0.112676
North Reef	Sheltered	2011-09-25	2011	15:00:00	shallow	3	Acanthuridae	Grazer	cte.stri	16	1	0.0231	3.063	112.676	0.112676
North Reef	Sheltered	2011-09-25	2011	15:00:00	shallow	3	Acanthuridae	Grazer	cte.stri	16	1	0.0231	3.063	112.676	0.112676
North Reef	Sheltered	2011-09-25	2011	15:00:00	shallow	1	Acanthuridae	Grazer	cte.stri	18	1	0.0231	3.063	161.626	0.161626
North Reef	Sheltered	2011-09-25	2011	15:00:00	shallow	1	Acanthuridae	Grazer	cte.stri	18	1	0.0231	3.063	161.626	0.161626
North Reef	Sheltered	2011-09-25	2011	15:00:00	shallow	1	Acanthuridae	Grazer	cte.stri	18	1	0.0231	3.063	161.626	0.161626
North Reef	Sheltered	2011-09-25	2011	15:00:00	shallow	1	Acanthuridae	Grazer	cte.stri	18	1	0.0231	3.063	161.626	0.161626
North Reef	Sheltered	2011-09-25	2011	15:00:00	shallow	2	Acanthuridae	Grazer	cte.stri	18	1	0.0231	3.063	161.626	0.161626
North Reef	Sheltered	2011-09-25	2011	15:00:00	shallow	2	Acanthuridae	Grazer	cte.stri	18	1	0.0231	3.063	161.626	0.161626
North Reef	Sheltered	2011-09-25	2011	15:00:00	shallow	3	Acanthuridae	Grazer	cte.stri	18	1	0.0231	3.063	161.626	0.161626
North Reef	Sheltered	2011-09-25	2011	15:00:00	shallow	1	Acanthuridae	Grazer	cte.stri	19	1	0.0231	3.063	190.737	0.190737
North Reef	Sheltered	2011-09-25	2011	15:00:00	shallow	1	Acanthuridae	Grazer	cte.stri	19	1	0.0231	3.063	190.737	0.190737
North Reef	Sheltered	2011-09-25	2011	15:00:00	shallow	2	Acanthuridae	Grazer	cte.stri	19	1	0.0231	3.063	190.737	0.190737
North Reef	Sheltered	2011-09-25	2011	15:00:00	shallow	3	Acanthuridae	Grazer	cte.stri	19	1	0.0231	3.063	190.737	0.190737
North Reef	Sheltered	2011-09-25	2011	15:00:00	shallow	3	Acanthuridae	Grazer	cte.stri	19	1	0.0231	3.063	190.737	0.190737
North Reef	Sheltered	2011-09-25	2011	15:00:00	shallow	2	Acanthuridae	Grazer	cte.stri	21	1	0.0231	3.063	259.161	0.259161
North Reef	Sheltered	2011-09-25	2011	15:00:00	shallow	2	Acanthuridae	Grazer	cte.stri	21	1	0.0231	3.063	259.161	0.259161
North Reef	Sheltered	2011-09-25	2011	15:00:00	shallow	2	Acanthuridae	Grazer	cte.stri	22	1	0.0231	3.063	298.85	0.29885
North Reef	Sheltered	2011-09-25	2011	15:00:00	shallow	3	Acanthuridae	Grazer	cte.stri	22	1	0.0231	3.063	298.85	0.29885
North Reef	Sheltered	2011-09-25	2011	15:00:00	shallow	3	Acanthuridae	Grazer	cte.stri	22	1	0.0231	3.063	298.85	0.29885
North Reef	Sheltered	2011-09-25	2011	15:00:00	shallow	3	Acanthuridae	Grazer	cte.stri	22	1	0.0231	3.063	298.85	0.29885
North Reef	Sheltered	2011-09-25	2011	15:00:00	shallow	3	Acanthuridae	Grazer	cte.stri	22	1	0.0231	3.063	298.85	0.29885
North Reef	Sheltered	2011-09-25	2011	15:00:00	shallow	2	Acanthuridae	Grazer	cte.stri	23	1	0.0231	3.063	342.44	0.34244
North Reef	Sheltered	2011-09-25	2011	15:00:00	shallow	2	Acanthuridae	Grazer	cte.stri	23	1	0.0231	3.063	342.44	0.34244
North Reef	Sheltered	2011-09-25	2011	15:00:00	shallow	2	Acanthuridae	Grazer	cte.stri	23	1	0.0231	3.063	342.44	0.34244
North Reef	Sheltered	2011-09-25	2011	15:00:00	shallow	3	Acanthuridae	Grazer	cte.stri	24	1	0.0231	3.063	390.121	0.390121
North Reef	Sheltered	2015-01-07	2015	10:28:00	shallow	1	Acanthuridae	Grazer	cte.stri	14	1	0.0231	3.063	74.8518	0.0748518
North Reef	Sheltered	2015-01-07	2015	10:28:00	shallow	1	Acanthuridae	Grazer	cte.stri	15	4	0.0231	3.063	92.4655	0.369862
North Reef	Sheltered	2015-01-07	2015	10:28:00	shallow	1	Acanthuridae	Grazer	cte.stri	16	1	0.0231	3.063	112.676	0.112676
North Reef	Sheltered	2015-01-07	2015	10:28:00	shallow	1	Acanthuridae	Grazer	cte.stri	17	1	0.0231	3.063	135.668	0.135668
North Reef	Sheltered	2015-01-07	2015	10:28:00	shallow	1	Acanthuridae	Grazer	cte.stri	19	3	0.0231	3.063	190.737	0.57221
North Reef	Sheltered	2015-01-07	2015	10:28:00	shallow	1	Acanthuridae	Grazer	cte.stri	20	1	0.0231	3.063	223.186	0.223186
North Reef	Sheltered	2015-01-07	2015	10:28:00	shallow	1	Acanthuridae	Grazer	cte.stri	21	2	0.0231	3.063	259.161	0.518322
North Reef	Sheltered	2015-01-07	2015	10:28:00	shallow	1	Acanthuridae	Grazer	cte.stri	22	1	0.0231	3.063	298.85	0.29885
North Reef	Sheltered	2015-01-07	2015	10:45:00	shallow	2	Acanthuridae	Grazer	cte.stri	12	1	0.0231	3.063	46.6814	0.0466814
North Reef	Sheltered	2015-01-07	2015	10:45:00	shallow	2	Acanthuridae	Grazer	cte.stri	14	2	0.0231	3.063	74.8518	0.149704
North Reef	Sheltered	2015-01-07	2015	10:45:00	shallow	2	Acanthuridae	Grazer	cte.stri	15	15	0.0231	3.063	92.4655	1.38698
North Reef	Sheltered	2015-01-07	2015	10:45:00	shallow	2	Acanthuridae	Grazer	cte.stri	17	5	0.0231	3.063	135.668	0.678339
North Reef	Sheltered	2015-01-07	2015	10:45:00	shallow	2	Acanthuridae	Grazer	cte.stri	18	10	0.0231	3.063	161.626	1.61626
North Reef	Sheltered	2015-01-07	2015	10:45:00	shallow	2	Acanthuridae	Grazer	cte.stri	19	10	0.0231	3.063	190.737	1.90737
North Reef	Sheltered	2015-01-07	2015	11:28:00	shallow	3	Acanthuridae	Grazer	cte.stri	17	1	0.0231	3.063	135.668	0.135668
North Reef	Sheltered	2015-01-07	2015	11:28:00	shallow	3	Acanthuridae	Grazer	cte.stri	18	4	0.0231	3.063	161.626	0.646505
North Reef	Sheltered	2015-01-07	2015	11:28:00	shallow	3	Acanthuridae	Grazer	cte.stri	19	8	0.0231	3.063	190.737	1.52589
North Reef	Sheltered	2015-01-07	2015	11:28:00	shallow	3	Acanthuridae	Grazer	cte.stri	20	3	0.0231	3.063	223.186	0.669558
Palfrey Lagoon	Lagoon	2011-09-24	2011	07:45:00	deep	1	Acanthuridae	Grazer	cte.stri	12	1	0.0231	3.063	46.6814	0.0466814
Palfrey Lagoon	Lagoon	2015-01-14	2015	08:37:00	deep	3	Acanthuridae	Grazer	cte.stri	20	1	0.0231	3.063	223.186	0.223186
Palfrey Lagoon	Lagoon	2011-09-24	2011	942	shallow	2	Acanthuridae	Grazer	cte.stri	23	1	0.0231	3.063	342.44	0.34244
Palfrey Lagoon	Lagoon	2011-09-24	2011	930	shallow	1	Acanthuridae	Grazer	cte.stri	24	1	0.0231	3.063	390.121	0.390121
Palfrey Lagoon	Lagoon	2011-09-24	2011	942	shallow	2	Acanthuridae	Grazer	cte.stri	24	1	0.0231	3.063	390.121	0.390121
Palfrey Lagoon	Lagoon	2011-09-24	2011	942	shallow	2	Acanthuridae	Grazer	cte.stri	24	1	0.0231	3.063	390.121	0.390121
Palfrey Lagoon	Lagoon	2011-09-24	2011	930	shallow	1	Acanthuridae	Grazer	cte.stri	25	1	0.0231	3.063	442.081	0.442081
Palfrey Lagoon	Lagoon	2015-01-14	2015	09:55:00	shallow	1	Acanthuridae	Grazer	cte.stri	13	1	0.0231	3.063	59.6514	0.0596514
Palfrey Lagoon	Lagoon	2015-01-14	2015	10:04:00	shallow	2	Acanthuridae	Grazer	cte.stri	13	1	0.0231	3.063	59.6514	0.0596514
Palfrey Lagoon	Lagoon	2015-01-14	2015	10:04:00	shallow	2	Acanthuridae	Grazer	cte.stri	14	1	0.0231	3.063	74.8518	0.0748518
Palfrey Lagoon	Lagoon	2015-01-14	2015	10:35:00	shallow	3	Acanthuridae	Grazer	cte.stri	14	1	0.0231	3.063	74.8518	0.0748518
Palfrey Lagoon	Lagoon	2015-01-14	2015	10:35:00	shallow	3	Acanthuridae	Grazer	cte.stri	15	1	0.0231	3.063	92.4655	0.0924655
Pidgin Point	Exposed	2011-09-26	2011	14:06:00	deep	1	Acanthuridae	Grazer	cte.stri	14	1	0.0231	3.063	74.8518	0.0748518
Pidgin Point	Exposed	2011-09-26	2011	14:06:00	deep	1	Acanthuridae	Grazer	cte.stri	15	1	0.0231	3.063	92.4655	0.0924655
Pidgin Point	Exposed	2011-09-26	2011	14:06:00	deep	1	Acanthuridae	Grazer	cte.stri	18	1	0.0231	3.063	161.626	0.161626
Pidgin Point	Exposed	2011-09-26	2011	14:06:00	deep	1	Acanthuridae	Grazer	cte.stri	18	1	0.0231	3.063	161.626	0.161626
Pidgin Point	Exposed	2011-09-26	2011	14:06:00	deep	1	Acanthuridae	Grazer	cte.stri	18	1	0.0231	3.063	161.626	0.161626
Pidgin Point	Exposed	2011-09-26	2011	14:06:00	deep	1	Acanthuridae	Grazer	cte.stri	18	1	0.0231	3.063	161.626	0.161626
Pidgin Point	Exposed	2011-09-26	2011	14:06:00	deep	2	Acanthuridae	Grazer	cte.stri	21	1	0.0231	3.063	259.161	0.259161
Pidgin Point	Exposed	2011-09-26	2011	14:06:00	deep	2	Acanthuridae	Grazer	cte.stri	21	1	0.0231	3.063	259.161	0.259161
Pidgin Point	Exposed	2011-09-26	2011	14:06:00	deep	2	Acanthuridae	Grazer	cte.stri	21	1	0.0231	3.063	259.161	0.259161
Pidgin Point	Exposed	2011-09-26	2011	14:06:00	deep	2	Acanthuridae	Grazer	cte.stri	21	1	0.0231	3.063	259.161	0.259161
Pidgin Point	Exposed	2011-09-26	2011	14:06:00	deep	2	Acanthuridae	Grazer	cte.stri	21	1	0.0231	3.063	259.161	0.259161
Pidgin Point	Exposed	2011-09-26	2011	14:06:00	deep	2	Acanthuridae	Grazer	cte.stri	21	1	0.0231	3.063	259.161	0.259161
Pidgin Point	Exposed	2011-09-26	2011	14:06:00	deep	2	Acanthuridae	Grazer	cte.stri	21	1	0.0231	3.063	259.161	0.259161
Pidgin Point	Exposed	2011-09-26	2011	14:06:00	deep	2	Acanthuridae	Grazer	cte.stri	21	1	0.0231	3.063	259.161	0.259161
Pidgin Point	Exposed	2015-01-11	2015	12:28:00	deep	1	Acanthuridae	Grazer	cte.stri	16	2	0.0231	3.063	112.676	0.225352
Pidgin Point	Exposed	2015-01-11	2015	12:40:00	deep	2	Acanthuridae	Grazer	cte.stri	16	2	0.0231	3.063	112.676	0.225352
Pidgin Point	Exposed	2015-01-11	2015	12:40:00	deep	2	Acanthuridae	Grazer	cte.stri	17	1	0.0231	3.063	135.668	0.135668
Pidgin Point	Exposed	2015-01-11	2015	12:40:00	deep	2	Acanthuridae	Grazer	cte.stri	19	1	0.0231	3.063	190.737	0.190737
Pidgin Point	Exposed	2015-01-11	2015	13:11:00	deep	3	Acanthuridae	Grazer	cte.stri	16	1	0.0231	3.063	112.676	0.112676
Pidgin Point	Exposed	2011-09-27	2011	1554	shallow	2	Acanthuridae	Grazer	cte.stri	12	1	0.0231	3.063	46.6814	0.0466814
Pidgin Point	Exposed	2011-09-27	2011	1554	shallow	2	Acanthuridae	Grazer	cte.stri	14	1	0.0231	3.063	74.8518	0.0748518
Pidgin Point	Exposed	2011-09-27	2011	1554	shallow	2	Acanthuridae	Grazer	cte.stri	14	1	0.0231	3.063	74.8518	0.0748518
Pidgin Point	Exposed	2011-09-27	2011	1554	shallow	2	Acanthuridae	Grazer	cte.stri	14	1	0.0231	3.063	74.8518	0.0748518
Pidgin Point	Exposed	2011-09-27	2011	1554	shallow	2	Acanthuridae	Grazer	cte.stri	15	1	0.0231	3.063	92.4655	0.0924655
Pidgin Point	Exposed	2011-09-27	2011	1542	shallow	1	Acanthuridae	Grazer	cte.stri	16	1	0.0231	3.063	112.676	0.112676
Pidgin Point	Exposed	2011-09-27	2011	1627	shallow	3	Acanthuridae	Grazer	cte.stri	16	1	0.0231	3.063	112.676	0.112676
Pidgin Point	Exposed	2011-09-27	2011	1627	shallow	3	Acanthuridae	Grazer	cte.stri	18	1	0.0231	3.063	161.626	0.161626
Pidgin Point	Exposed	2011-09-27	2011	1627	shallow	3	Acanthuridae	Grazer	cte.stri	19	1	0.0231	3.063	190.737	0.190737
Pidgin Point	Exposed	2015-01-11	2015	14:28:00	shallow	1	Acanthuridae	Grazer	cte.stri	15	6	0.0231	3.063	92.4655	0.554793
Pidgin Point	Exposed	2015-01-11	2015	14:28:00	shallow	1	Acanthuridae	Grazer	cte.stri	15	1	0.0231	3.063	92.4655	0.0924655
Pidgin Point	Exposed	2015-01-11	2015	14:28:00	shallow	1	Acanthuridae	Grazer	cte.stri	16	1	0.0231	3.063	112.676	0.112676
Pidgin Point	Exposed	2015-01-11	2015	14:39:00	shallow	2	Acanthuridae	Grazer	cte.stri	13	1	0.0231	3.063	59.6514	0.0596514
Pidgin Point	Exposed	2015-01-11	2015	14:39:00	shallow	2	Acanthuridae	Grazer	cte.stri	14	1	0.0231	3.063	74.8518	0.0748518
Pidgin Point	Exposed	2015-01-11	2015	14:39:00	shallow	2	Acanthuridae	Grazer	cte.stri	15	2	0.0231	3.063	92.4655	0.184931
Pidgin Point	Exposed	2015-01-11	2015	14:39:00	shallow	2	Acanthuridae	Grazer	cte.stri	16	4	0.0231	3.063	112.676	0.450704
Pidgin Point	Exposed	2015-01-11	2015	14:39:00	shallow	2	Acanthuridae	Grazer	cte.stri	18	2	0.0231	3.063	161.626	0.323252
Pidgin Point	Exposed	2015-01-11	2015	15:15:00	shallow	3	Acanthuridae	Grazer	cte.stri	15	1	0.0231	3.063	92.4655	0.0924655
Pidgin Point	Exposed	2015-01-11	2015	15:15:00	shallow	3	Acanthuridae	Grazer	cte.stri	16	1	0.0231	3.063	112.676	0.112676
Pidgin Point	Exposed	2015-01-11	2015	15:15:00	shallow	3	Acanthuridae	Grazer	cte.stri	17	5	0.0231	3.063	135.668	0.678339
Pidgin Point	Exposed	2015-01-11	2015	15:15:00	shallow	3	Acanthuridae	Grazer	cte.stri	18	1	0.0231	3.063	161.626	0.161626
Resort	Sheltered	2011-09-24	2011	14:11:00	deep	3	Acanthuridae	Grazer	cte.stri	25	1	0.0231	3.063	442.081	0.442081
Resort	Sheltered	2011-09-24	2011	14:11:00	deep	1	Acanthuridae	Grazer	cte.stri	28	1	0.0231	3.063	625.543	0.625543
Resort	Sheltered	2011-09-24	2011	14:11:00	deep	1	Acanthuridae	Grazer	cte.stri	28	1	0.0231	3.063	625.543	0.625543
Resort	Sheltered	2015-01-08	2015	08:48:00	deep	3	Acanthuridae	Grazer	cte.stri	25	1	0.0231	3.063	442.081	0.442081
Resort	Sheltered	2011-09-24	2011	1614	shallow	3	Acanthuridae	Grazer	cte.stri	12	1	0.0231	3.063	46.6814	0.0466814
Resort	Sheltered	2011-09-24	2011	1614	shallow	3	Acanthuridae	Grazer	cte.stri	21	1	0.0231	3.063	259.161	0.259161
Resort	Sheltered	2011-09-24	2011	1614	shallow	3	Acanthuridae	Grazer	cte.stri	22	1	0.0231	3.063	298.85	0.29885
Resort	Sheltered	2015-01-08	2015	10:28:00	shallow	1	Acanthuridae	Grazer	cte.stri	16	1	0.0231	3.063	112.676	0.112676
Resort	Sheltered	2015-01-08	2015	11:14:00	shallow	3	Acanthuridae	Grazer	cte.stri	17	1	0.0231	3.063	135.668	0.135668
Resort	Sheltered	2015-01-08	2015	11:14:00	shallow	3	Acanthuridae	Grazer	cte.stri	19	1	0.0231	3.063	190.737	0.190737
Resort	Sheltered	2015-01-08	2015	11:14:00	shallow	3	Acanthuridae	Grazer	cte.stri	20	1	0.0231	3.063	223.186	0.223186
Steve's Gully	Oblique	2011-09-28	2011	1327	deep	1	Acanthuridae	Grazer	cte.stri	19	1	0.0231	3.063	190.737	0.190737
Steve's Gully	Oblique	2011-09-28	2011	15:03:00	shallow	1	Acanthuridae	Grazer	cte.stri	16	1	0.0231	3.063	112.676	0.112676
Steve's Gully	Oblique	2011-09-28	2011	15:03:00	shallow	1	Acanthuridae	Grazer	cte.stri	16	1	0.0231	3.063	112.676	0.112676
Steve's Gully	Oblique	2011-09-28	2011	15:03:00	shallow	3	Acanthuridae	Grazer	cte.stri	16	1	0.0231	3.063	112.676	0.112676
Steve's Gully	Oblique	2011-09-28	2011	15:03:00	shallow	3	Acanthuridae	Grazer	cte.stri	17	1	0.0231	3.063	135.668	0.135668
Steve's Gully	Oblique	2011-09-28	2011	15:03:00	shallow	3	Acanthuridae	Grazer	cte.stri	17	1	0.0231	3.063	135.668	0.135668
Steve's Gully	Oblique	2011-09-28	2011	15:03:00	shallow	3	Acanthuridae	Grazer	cte.stri	17	1	0.0231	3.063	135.668	0.135668
Steve's Gully	Oblique	2011-09-28	2011	15:03:00	shallow	1	Acanthuridae	Grazer	cte.stri	18	1	0.0231	3.063	161.626	0.161626
Steve's Gully	Oblique	2011-09-28	2011	15:03:00	shallow	2	Acanthuridae	Grazer	cte.stri	18	1	0.0231	3.063	161.626	0.161626
Steve's Gully	Oblique	2011-09-28	2011	15:03:00	shallow	1	Acanthuridae	Grazer	cte.stri	19	1	0.0231	3.063	190.737	0.190737
Steve's Gully	Oblique	2011-09-28	2011	15:03:00	shallow	1	Acanthuridae	Grazer	cte.stri	19	1	0.0231	3.063	190.737	0.190737
Steve's Gully	Oblique	2011-09-28	2011	15:03:00	shallow	2	Acanthuridae	Grazer	cte.stri	19	1	0.0231	3.063	190.737	0.190737
Steve's Gully	Oblique	2011-09-28	2011	15:03:00	shallow	2	Acanthuridae	Grazer	cte.stri	20	1	0.0231	3.063	223.186	0.223186
Steve's Gully	Oblique	2011-09-28	2011	15:03:00	shallow	3	Acanthuridae	Grazer	cte.stri	20	1	0.0231	3.063	223.186	0.223186
Steve's Gully	Oblique	2011-09-28	2011	15:03:00	shallow	1	Acanthuridae	Grazer	cte.stri	21	1	0.0231	3.063	259.161	0.259161
Steve's Gully	Oblique	2011-09-28	2011	15:03:00	shallow	1	Acanthuridae	Grazer	cte.stri	21	1	0.0231	3.063	259.161	0.259161
Steve's Gully	Oblique	2011-09-28	2011	15:03:00	shallow	1	Acanthuridae	Grazer	cte.stri	21	1	0.0231	3.063	259.161	0.259161
Steve's Gully	Oblique	2011-09-28	2011	15:03:00	shallow	1	Acanthuridae	Grazer	cte.stri	21	1	0.0231	3.063	259.161	0.259161
Steve's Gully	Oblique	2011-09-28	2011	15:03:00	shallow	3	Acanthuridae	Grazer	cte.stri	21	1	0.0231	3.063	259.161	0.259161
Steve's Gully	Oblique	2011-09-28	2011	15:03:00	shallow	3	Acanthuridae	Grazer	cte.stri	21	1	0.0231	3.063	259.161	0.259161
Steve's Gully	Oblique	2011-09-28	2011	15:03:00	shallow	1	Acanthuridae	Grazer	cte.stri	22	1	0.0231	3.063	298.85	0.29885
Steve's Gully	Oblique	2011-09-28	2011	15:03:00	shallow	1	Acanthuridae	Grazer	cte.stri	22	1	0.0231	3.063	298.85	0.29885
Steve's Gully	Oblique	2011-09-28	2011	15:03:00	shallow	2	Acanthuridae	Grazer	cte.stri	22	1	0.0231	3.063	298.85	0.29885
Steve's Gully	Oblique	2011-09-28	2011	15:03:00	shallow	2	Acanthuridae	Grazer	cte.stri	22	1	0.0231	3.063	298.85	0.29885
Steve's Gully	Oblique	2011-09-28	2011	15:03:00	shallow	3	Acanthuridae	Grazer	cte.stri	22	1	0.0231	3.063	298.85	0.29885
Steve's Gully	Oblique	2011-09-28	2011	15:03:00	shallow	2	Acanthuridae	Grazer	cte.stri	23	1	0.0231	3.063	342.44	0.34244
Steve's Gully	Oblique	2011-09-28	2011	15:03:00	shallow	2	Acanthuridae	Grazer	cte.stri	23	1	0.0231	3.063	342.44	0.34244
Steve's Gully	Oblique	2011-09-28	2011	15:03:00	shallow	2	Acanthuridae	Grazer	cte.stri	24	1	0.0231	3.063	390.121	0.390121
Steve's Gully	Oblique	2015-01-12	2015	08:01:00	deep	1	Acanthuridae	Grazer	cte.stri	11	2	0.0231	3.063	35.76	0.07152
Steve's Gully	Oblique	2015-01-12	2015	08:01:00	deep	1	Acanthuridae	Grazer	cte.stri	12	2	0.0231	3.063	46.6814	0.0933629
Steve's Gully	Oblique	2015-01-12	2015	08:01:00	deep	1	Acanthuridae	Grazer	cte.stri	13	1	0.0231	3.063	59.6514	0.0596514
Steve's Gully	Oblique	2015-01-12	2015	08:01:00	deep	1	Acanthuridae	Grazer	cte.stri	14	1	0.0231	3.063	74.8518	0.0748518
Steve's Gully	Oblique	2015-01-12	2015	08:01:00	deep	1	Acanthuridae	Grazer	cte.stri	15	4	0.0231	3.063	92.4655	0.369862
Steve's Gully	Oblique	2015-01-12	2015	08:01:00	deep	1	Acanthuridae	Grazer	cte.stri	16	5	0.0231	3.063	112.676	0.56338
Steve's Gully	Oblique	2015-01-12	2015	08:17:00	deep	2	Acanthuridae	Grazer	cte.stri	15	2	0.0231	3.063	92.4655	0.184931
Steve's Gully	Oblique	2015-01-12	2015	08:17:00	deep	2	Acanthuridae	Grazer	cte.stri	16	7	0.0231	3.063	112.676	0.788732
Steve's Gully	Oblique	2015-01-12	2015	08:57:00	deep	3	Acanthuridae	Grazer	cte.stri	14	6	0.0231	3.063	74.8518	0.449111
Steve's Gully	Oblique	2015-01-12	2015	08:57:00	deep	3	Acanthuridae	Grazer	cte.stri	15	1	0.0231	3.063	92.4655	0.0924655
Steve's Gully	Oblique	2015-01-12	2015	08:57:00	deep	3	Acanthuridae	Grazer	cte.stri	16	2	0.0231	3.063	112.676	0.225352
Steve's Gully	Oblique	2015-01-12	2015	10:20:00	shallow	1	Acanthuridae	Grazer	cte.stri	13	1	0.0231	3.063	59.6514	0.0596514
Steve's Gully	Oblique	2015-01-12	2015	10:20:00	shallow	1	Acanthuridae	Grazer	cte.stri	14	2	0.0231	3.063	74.8518	0.149704
Steve's Gully	Oblique	2015-01-12	2015	10:20:00	shallow	1	Acanthuridae	Grazer	cte.stri	15	9	0.0231	3.063	92.4655	0.832189
Steve's Gully	Oblique	2015-01-12	2015	10:20:00	shallow	1	Acanthuridae	Grazer	cte.stri	16	6	0.0231	3.063	112.676	0.676056
Steve's Gully	Oblique	2015-01-12	2015	10:33:00	shallow	2	Acanthuridae	Grazer	cte.stri	14	5	0.0231	3.063	74.8518	0.374259
Steve's Gully	Oblique	2015-01-12	2015	10:33:00	shallow	2	Acanthuridae	Grazer	cte.stri	15	4	0.0231	3.063	92.4655	0.369862
Steve's Gully	Oblique	2015-01-12	2015	10:33:00	shallow	2	Acanthuridae	Grazer	cte.stri	16	6	0.0231	3.063	112.676	0.676056
Steve's Gully	Oblique	2015-01-12	2015	10:33:00	shallow	2	Acanthuridae	Grazer	cte.stri	18	1	0.0231	3.063	161.626	0.161626
Steve's Gully	Oblique	2015-01-12	2015	11:09:00	shallow	3	Acanthuridae	Grazer	cte.stri	15	10	0.0231	3.063	92.4655	0.924655
Steve's Gully	Oblique	2015-01-12	2015	11:09:00	shallow	3	Acanthuridae	Grazer	cte.stri	16	3	0.0231	3.063	112.676	0.338028
Steve's Gully	Oblique	2015-01-12	2015	11:09:00	shallow	3	Acanthuridae	Grazer	cte.stri	17	5	0.0231	3.063	135.668	0.678339
Steve's Gully	Oblique	2015-01-12	2015	11:09:00	shallow	3	Acanthuridae	Grazer	cte.stri	18	2	0.0231	3.063	161.626	0.323252
Washing Machine	Oblique	2015-01-13	2015	12:37:00	deep	1	Acanthuridae	Grazer	cte.stri	10	1	0.0231	3.063	26.7062	0.0267062
Washing Machine	Oblique	2015-01-13	2015	12:37:00	deep	1	Acanthuridae	Grazer	cte.stri	15	2	0.0231	3.063	92.4655	0.184931
Washing Machine	Oblique	2015-01-13	2015	12:37:00	deep	1	Acanthuridae	Grazer	cte.stri	16	1	0.0231	3.063	112.676	0.112676
Washing Machine	Oblique	2015-01-13	2015	12:37:00	deep	1	Acanthuridae	Grazer	cte.stri	18	1	0.0231	3.063	161.626	0.161626
Washing Machine	Oblique	2015-01-13	2015	12:46:00	deep	2	Acanthuridae	Grazer	cte.stri	15	1	0.0231	3.063	92.4655	0.0924655
Washing Machine	Oblique	2015-01-13	2015	12:46:00	deep	2	Acanthuridae	Grazer	cte.stri	16	2	0.0231	3.063	112.676	0.225352
Washing Machine	Oblique	2011-09-21	2011	1021	shallow	3	Acanthuridae	Grazer	cte.stri	19	1	0.0231	3.063	190.737	0.190737
Washing Machine	Oblique	2011-09-21	2011	944	shallow	2	Acanthuridae	Grazer	cte.stri	20	1	0.0231	3.063	223.186	0.223186
Washing Machine	Oblique	2011-09-21	2011	1021	shallow	3	Acanthuridae	Grazer	cte.stri	21	1	0.0231	3.063	259.161	0.259161
Washing Machine	Oblique	2011-09-21	2011	928	shallow	1	Acanthuridae	Grazer	cte.stri	22	1	0.0231	3.063	298.85	0.29885
Washing Machine	Oblique	2011-09-21	2011	928	shallow	1	Acanthuridae	Grazer	cte.stri	23	1	0.0231	3.063	342.44	0.34244
Washing Machine	Oblique	2011-09-21	2011	928	shallow	1	Acanthuridae	Grazer	cte.stri	24	1	0.0231	3.063	390.121	0.390121
Washing Machine	Oblique	2011-09-21	2011	928	shallow	1	Acanthuridae	Grazer	cte.stri	24	1	0.0231	3.063	390.121	0.390121
Washing Machine	Oblique	2011-09-21	2011	928	shallow	1	Acanthuridae	Grazer	cte.stri	24	1	0.0231	3.063	390.121	0.390121
Washing Machine	Oblique	2011-09-21	2011	1021	shallow	3	Acanthuridae	Grazer	cte.stri	24	1	0.0231	3.063	390.121	0.390121
Washing Machine	Oblique	2011-09-21	2011	928	shallow	1	Acanthuridae	Grazer	cte.stri	25	1	0.0231	3.063	442.081	0.442081
Washing Machine	Oblique	2011-09-21	2011	928	shallow	1	Acanthuridae	Grazer	cte.stri	26	1	0.0231	3.063	498.512	0.498512
Washing Machine	Oblique	2015-01-13	2015	14:27:00	shallow	1	Acanthuridae	Grazer	cte.stri	19	3	0.0231	3.063	190.737	0.57221
Washing Machine	Oblique	2015-01-13	2015	14:27:00	shallow	1	Acanthuridae	Grazer	cte.stri	20	2	0.0231	3.063	223.186	0.446372
Washing Machine	Oblique	2015-01-13	2015	14:36:00	shallow	2	Acanthuridae	Grazer	cte.stri	16	3	0.0231	3.063	112.676	0.338028
Washing Machine	Oblique	2015-01-13	2015	14:36:00	shallow	2	Acanthuridae	Grazer	cte.stri	17	2	0.0231	3.063	135.668	0.271336
Washing Machine	Oblique	2015-01-13	2015	14:36:00	shallow	2	Acanthuridae	Grazer	cte.stri	18	2	0.0231	3.063	161.626	0.323252
Washing Machine	Oblique	2015-01-13	2015	15:06:00	shallow	3	Acanthuridae	Grazer	cte.stri	16	7	0.0231	3.063	112.676	0.788732
Washing Machine	Oblique	2015-01-13	2015	15:06:00	shallow	3	Acanthuridae	Grazer	cte.stri	17	2	0.0231	3.063	135.668	0.271336
Washing Machine	Oblique	2015-01-13	2015	15:06:00	shallow	3	Acanthuridae	Grazer	cte.stri	18	1	0.0231	3.063	161.626	0.161626
Washing Machine	Oblique	2015-01-13	2015	15:06:00	shallow	3	Acanthuridae	Grazer	cte.stri	19	1	0.0231	3.063	190.737	0.190737
Big Vickis	Sheltered	2011-09-22	2011	09:38:00	shallow	2	Acanthuridae	Planktivore	nas.annu	34	1	0.051	2.715	733.729	0.733729
Big Vickis	Sheltered	2015-01-08	2015	15:03:00	shallow	2	Acanthuridae	Planktivore	nas.annu	35	1	0.051	2.715	793.807	0.793807
Big Vickis	Sheltered	2015-01-08	2015	15:47:00	shallow	3	Acanthuridae	Planktivore	nas.annu	23	1	0.051	2.715	253.899	0.253899
Big Vickis	Sheltered	2015-01-08	2015	15:47:00	shallow	3	Acanthuridae	Planktivore	nas.annu	26	2	0.051	2.715	354.179	0.708358
Blue Lagoon	Lagoon	2015-01-14	2015	12:58:00	shallow	2	Acanthuridae	Planktivore	nas.annu	24	1	0.051	2.715	284.999	0.284999
Coconut	Exposed	2011-09-26	2011	08:09:00	deep	1	Acanthuridae	Planktivore	nas.annu	19	1	0.051	2.715	151.142	0.151142
Coconut	Exposed	2015-01-10	2015	13:11:00	deep	3	Acanthuridae	Planktivore	nas.annu	22	7	0.051	2.715	225.034	1.57524
Coconut	Exposed	2015-01-10	2015	14:32:00	shallow	1	Acanthuridae	Planktivore	nas.annu	21	1	0.051	2.715	198.333	0.198333
Coconut	Exposed	2015-01-10	2015	14:32:00	shallow	1	Acanthuridae	Planktivore	nas.annu	22	1	0.051	2.715	225.034	0.225034
Coconut	Exposed	2015-01-10	2015	14:32:00	shallow	1	Acanthuridae	Planktivore	nas.annu	26	8	0.051	2.715	354.179	2.83343
Coconut	Exposed	2015-01-10	2015	14:43:00	shallow	2	Acanthuridae	Planktivore	nas.annu	19	1	0.051	2.715	151.142	0.151142
Coconut	Exposed	2015-01-10	2015	14:43:00	shallow	2	Acanthuridae	Planktivore	nas.annu	21	2	0.051	2.715	198.333	0.396667
Coconut	Exposed	2015-01-10	2015	14:43:00	shallow	2	Acanthuridae	Planktivore	nas.annu	24	17	0.051	2.715	284.999	4.84499
Coconut	Exposed	2015-01-10	2015	15:20:00	shallow	3	Acanthuridae	Planktivore	nas.annu	15	37	0.051	2.715	79.5533	2.94347
Granite	Sheltered	2011-09-22	2011	14:55:00	shallow	3	Acanthuridae	Planktivore	nas.annu	32	1	0.051	2.715	622.375	0.622375
Granite	Sheltered	2011-09-22	2011	14:55:00	shallow	1	Acanthuridae	Planktivore	nas.annu	35	1	0.051	2.715	793.807	0.793807
Granite	Sheltered	2015-01-07	2015	15:27:00	shallow	3	Acanthuridae	Planktivore	nas.annu	17	1	0.051	2.715	111.748	0.111748
Granite	Sheltered	2015-01-07	2015	15:27:00	shallow	3	Acanthuridae	Planktivore	nas.annu	18	1	0.051	2.715	130.507	0.130507
Granite	Sheltered	2015-01-07	2015	15:27:00	shallow	3	Acanthuridae	Planktivore	nas.annu	19	1	0.051	2.715	151.142	0.151142
LTMP1	Exposed	2015-01-13	2015	08:22:00	deep	2	Acanthuridae	Planktivore	nas.annu	16	1	0.051	2.715	94.7886	0.0947886
LTMP1	Exposed	2011-09-20	2011	15:26:00	shallow	1	Acanthuridae	Planktivore	nas.annu	18	1	0.051	2.715	130.507	0.130507
LTMP1	Exposed	2011-09-20	2011	15:26:00	shallow	3	Acanthuridae	Planktivore	nas.annu	21	1	0.051	2.715	198.333	0.198333
LTMP1	Exposed	2011-09-20	2011	15:26:00	shallow	2	Acanthuridae	Planktivore	nas.annu	23	1	0.051	2.715	253.899	0.253899
LTMP1	Exposed	2015-01-13	2015	10:39:00	shallow	2	Acanthuridae	Planktivore	nas.annu	19	3	0.051	2.715	151.142	0.453427
LTMP3	Exposed	2015-01-11	2015	08:18:00	deep	2	Acanthuridae	Planktivore	nas.annu	15	9	0.051	2.715	79.5533	0.715979
LTMP3	Exposed	2015-01-11	2015	08:18:00	deep	2	Acanthuridae	Planktivore	nas.annu	22	2	0.051	2.715	225.034	0.450068
LTMP3	Exposed	2011-09-20	2011	10:43:00	shallow	2	Acanthuridae	Planktivore	nas.annu	9	1	0.051	2.715	19.8764	0.0198764
LTMP3	Exposed	2011-09-20	2011	10:43:00	shallow	3	Acanthuridae	Planktivore	nas.annu	12	1	0.051	2.715	43.4057	0.0434057
LTMP3	Exposed	2011-09-20	2011	10:43:00	shallow	2	Acanthuridae	Planktivore	nas.annu	13	1	0.051	2.715	53.9419	0.0539419
LTMP3	Exposed	2011-09-20	2011	10:43:00	shallow	1	Acanthuridae	Planktivore	nas.annu	18	1	0.051	2.715	130.507	0.130507
LTMP3	Exposed	2011-09-20	2011	10:43:00	shallow	2	Acanthuridae	Planktivore	nas.annu	18	1	0.051	2.715	130.507	0.130507
LTMP3	Exposed	2011-09-20	2011	10:43:00	shallow	2	Acanthuridae	Planktivore	nas.annu	19	1	0.051	2.715	151.142	0.151142
LTMP3	Exposed	2011-09-20	2011	10:43:00	shallow	2	Acanthuridae	Planktivore	nas.annu	20	1	0.051	2.715	173.727	0.173727
LTMP3	Exposed	2011-09-20	2011	10:43:00	shallow	1	Acanthuridae	Planktivore	nas.annu	22	1	0.051	2.715	225.034	0.225034
LTMP3	Exposed	2011-09-20	2011	10:43:00	shallow	1	Acanthuridae	Planktivore	nas.annu	25	1	0.051	2.715	318.403	0.318403
LTMP3	Exposed	2011-09-20	2011	10:43:00	shallow	2	Acanthuridae	Planktivore	nas.annu	25	1	0.051	2.715	318.403	0.318403
LTMP3	Exposed	2011-09-20	2011	10:43:00	shallow	1	Acanthuridae	Planktivore	nas.annu	28	1	0.051	2.715	433.116	0.433116
LTMP3	Exposed	2015-01-11	2015	11:06:00	shallow	3	Acanthuridae	Planktivore	nas.annu	19	1	0.051	2.715	151.142	0.151142
North Reef	Sheltered	2011-09-25	2011	15:00:00	shallow	3	Acanthuridae	Planktivore	nas.annu	22	1	0.051	2.715	225.034	0.225034
North Reef	Sheltered	2011-09-25	2011	15:00:00	shallow	2	Acanthuridae	Planktivore	nas.annu	27	1	0.051	2.715	392.394	0.392394
North Reef	Sheltered	2011-09-25	2011	15:00:00	shallow	1	Acanthuridae	Planktivore	nas.annu	30	1	0.051	2.715	522.341	0.522341
Pidgin Point	Exposed	2015-01-11	2015	14:28:00	shallow	1	Acanthuridae	Planktivore	nas.annu	35	1	0.051	2.715	793.807	0.793807
Pidgin Point	Exposed	2015-01-11	2015	14:28:00	shallow	1	Acanthuridae	Planktivore	nas.annu	38	1	0.051	2.715	992.391	0.992391
Resort	Sheltered	2011-09-24	2011	14:11:00	deep	3	Acanthuridae	Planktivore	nas.annu	21	1	0.051	2.715	198.333	0.198333
Resort	Sheltered	2011-09-24	2011	14:11:00	deep	1	Acanthuridae	Planktivore	nas.annu	23	1	0.051	2.715	253.899	0.253899
Resort	Sheltered	2015-01-08	2015	07:53:00	deep	1	Acanthuridae	Planktivore	nas.annu	15	2	0.051	2.715	79.5533	0.159107
Resort	Sheltered	2015-01-08	2015	07:53:00	deep	1	Acanthuridae	Planktivore	nas.annu	17	1	0.051	2.715	111.748	0.111748
Resort	Sheltered	2015-01-08	2015	07:53:00	deep	1	Acanthuridae	Planktivore	nas.annu	21	6	0.051	2.715	198.333	1.19
Resort	Sheltered	2015-01-08	2015	10:28:00	shallow	1	Acanthuridae	Planktivore	nas.annu	16	1	0.051	2.715	94.7886	0.0947886
Resort	Sheltered	2015-01-08	2015	10:42:00	shallow	2	Acanthuridae	Planktivore	nas.annu	17	1	0.051	2.715	111.748	0.111748
Steve's Gully	Oblique	2011-09-28	2011	15:03:00	shallow	3	Acanthuridae	Planktivore	nas.annu	23	1	0.051	2.715	253.899	0.253899
Steve's Gully	Oblique	2011-09-28	2011	15:03:00	shallow	2	Acanthuridae	Planktivore	nas.annu	27	1	0.051	2.715	392.394	0.392394
Steve's Gully	Oblique	2011-09-28	2011	15:03:00	shallow	3	Acanthuridae	Planktivore	nas.annu	29	1	0.051	2.715	476.41	0.47641
Steve's Gully	Oblique	2011-09-28	2011	15:03:00	shallow	3	Acanthuridae	Planktivore	nas.annu	35	1	0.051	2.715	793.807	0.793807
Steve's Gully	Oblique	2015-01-12	2015	10:20:00	shallow	1	Acanthuridae	Planktivore	nas.annu	9	1	0.051	2.715	19.8764	0.0198764
Coconut	Exposed	2015-01-10	2015	14:43:00	shallow	2	Acanthuridae	Planktivore	nas.brev	28	1	0.0107	3.243	527.858	0.527858
Granite	Sheltered	2011-09-22	2011	14:55:00	shallow	1	Acanthuridae	Planktivore	nas.brev	29	1	0.0107	3.243	591.481	0.591481
LTMP1	Exposed	2011-09-20	2011	1353	deep	2	Acanthuridae	Planktivore	nas.brev	26	1	0.0107	3.243	415.09	0.41509
North Reef	Sheltered	2011-09-26	2011	1338	deep	2	Acanthuridae	Planktivore	nas.brev	16	1	0.0107	3.243	85.9696	0.0859696
North Reef	Sheltered	2011-09-26	2011	1338	deep	2	Acanthuridae	Planktivore	nas.brev	17	1	0.0107	3.243	104.648	0.104648
North Reef	Sheltered	2011-09-26	2011	1338	deep	2	Acanthuridae	Planktivore	nas.brev	18	1	0.0107	3.243	125.96	0.12596
North Reef	Sheltered	2011-09-26	2011	1338	deep	2	Acanthuridae	Planktivore	nas.brev	19	1	0.0107	3.243	150.1	0.1501
North Reef	Sheltered	2011-09-26	2011	1338	deep	2	Acanthuridae	Planktivore	nas.brev	19	1	0.0107	3.243	150.1	0.1501
North Reef	Sheltered	2011-09-26	2011	1338	deep	2	Acanthuridae	Planktivore	nas.brev	19	1	0.0107	3.243	150.1	0.1501
North Reef	Sheltered	2011-09-26	2011	1338	deep	2	Acanthuridae	Planktivore	nas.brev	20	1	0.0107	3.243	177.265	0.177265
North Reef	Sheltered	2011-09-26	2011	1338	deep	2	Acanthuridae	Planktivore	nas.brev	20	1	0.0107	3.243	177.265	0.177265
North Reef	Sheltered	2011-09-26	2011	1338	deep	2	Acanthuridae	Planktivore	nas.brev	20	1	0.0107	3.243	177.265	0.177265
Steve's Gully	Oblique	2011-09-28	2011	1346	deep	2	Acanthuridae	Planktivore	nas.brev	35	1	0.0107	3.243	1088.42	1.08842
Washing Machine	Oblique	2011-09-21	2011	1021	shallow	3	Acanthuridae	Planktivore	nas.brev	31	1	0.0107	3.243	734.294	0.734294
Washing Machine	Oblique	2011-09-21	2011	1021	shallow	3	Acanthuridae	Planktivore	nas.brev	34	1	0.0107	3.243	990.763	0.990763
Bommie Bay	Oblique	2015-01-10	2015	10:59:00	shallow	3	Acanthuridae	Planktivore	nas.hexa	22	1	0.0202	2.956	187.738	0.187738
Bommie Bay	Oblique	2015-01-10	2015	10:59:00	shallow	3	Acanthuridae	Planktivore	nas.hexa	25	1	0.0202	2.956	273.944	0.273944
Coconut	Exposed	2015-01-10	2015	12:38:00	deep	2	Acanthuridae	Planktivore	nas.hexa	29	1	0.0202	2.956	424.815	0.424815
Blue Lagoon	Lagoon	2011-09-25	2011	09:33:00	shallow	3	Acanthuridae	Browser	nas.litu	31	1	0.0085	3.25	597.509	0.597509
LTMP1	Exposed	2015-01-13	2015	10:24:00	shallow	1	Acanthuridae	Browser	nas.litu	25	1	0.0085	3.25	296.978	0.296978
LTMP3	Exposed	2015-01-11	2015	10:23:00	shallow	2	Acanthuridae	Browser	nas.litu	17	1	0.0085	3.25	84.7965	0.0847965
North Reef	Sheltered	2011-09-26	2011	1323	deep	1	Acanthuridae	Browser	nas.litu	16	1	0.0085	3.25	69.632	0.069632
North Reef	Sheltered	2011-09-26	2011	1323	deep	1	Acanthuridae	Browser	nas.litu	17	1	0.0085	3.25	84.7965	0.0847965
North Reef	Sheltered	2011-09-25	2011	15:00:00	shallow	3	Acanthuridae	Browser	nas.litu	24	1	0.0085	3.25	260.079	0.260079
North Reef	Sheltered	2011-09-25	2011	15:00:00	shallow	2	Acanthuridae	Browser	nas.litu	25	1	0.0085	3.25	296.978	0.296978
North Reef	Sheltered	2011-09-25	2011	15:00:00	shallow	2	Acanthuridae	Browser	nas.litu	25	1	0.0085	3.25	296.978	0.296978
North Reef	Sheltered	2011-09-25	2011	15:00:00	shallow	3	Acanthuridae	Browser	nas.litu	28	1	0.0085	3.25	429.223	0.429223
North Reef	Sheltered	2011-09-25	2011	15:00:00	shallow	1	Acanthuridae	Browser	nas.litu	33	1	0.0085	3.25	732.132	0.732132
Washing Machine	Oblique	2011-09-21	2011	944	shallow	2	Acanthuridae	Browser	nas.litu	11	1	0.0085	3.25	20.6037	0.0206037
Washing Machine	Oblique	2015-01-13	2015	14:27:00	shallow	1	Acanthuridae	Browser	nas.litu	27	1	0.0085	3.25	381.374	0.381374
Washing Machine	Oblique	2015-01-13	2015	14:27:00	shallow	1	Acanthuridae	Browser	nas.litu	29	1	0.0085	3.25	481.075	0.481075
Washing Machine	Oblique	2015-01-13	2015	14:27:00	shallow	1	Acanthuridae	Browser	nas.litu	30	1	0.0085	3.25	537.11	0.53711
Washing Machine	Oblique	2015-01-13	2015	14:36:00	shallow	2	Acanthuridae	Browser	nas.litu	24	1	0.0085	3.25	260.079	0.260079
Washing Machine	Oblique	2015-01-13	2015	14:36:00	shallow	2	Acanthuridae	Browser	nas.litu	26	21	0.0085	3.25	337.351	7.08438
Washing Machine	Oblique	2015-01-13	2015	15:06:00	shallow	3	Acanthuridae	Browser	nas.litu	15	1	0.0085	3.25	56.4567	0.0564567
Washing Machine	Oblique	2015-01-13	2015	15:06:00	shallow	3	Acanthuridae	Browser	nas.litu	21	1	0.0085	3.25	168.512	0.168512
Blue Lagoon	Lagoon	2011-09-25	2011	09:33:00	shallow	1	Acanthuridae	Browser	nas.tong	39	1	0.0085	3.25	1260.02	1.26002
Blue Lagoon	Lagoon	2011-09-25	2011	09:33:00	shallow	3	Acanthuridae	Browser	nas.tong	52	1	0.0085	3.25	3209.44	3.20944
Blue Lagoon	Lagoon	2015-01-14	2015	12:58:00	shallow	2	Acanthuridae	Browser	nas.tong	37	1	0.0085	3.25	1061.88	1.06188
Bommie Bay	Oblique	2015-01-10	2015	08:53:00	deep	3	Acanthuridae	Browser	nas.tong	38	1	0.0085	3.25	1158.02	1.15802
Coconut	Exposed	2011-09-26	2011	1010	shallow	1	Acanthuridae	Browser	nas.tong	16	1	0.0085	3.25	69.632	0.069632
Coconut	Exposed	2011-09-26	2011	1112	shallow	3	Acanthuridae	Browser	nas.tong	25	1	0.0085	3.25	296.978	0.296978
Coconut	Exposed	2011-09-26	2011	1030	shallow	2	Acanthuridae	Browser	nas.tong	34	1	0.0085	3.25	806.725	0.806725
Coconut	Exposed	2011-09-26	2011	1030	shallow	2	Acanthuridae	Browser	nas.tong	35	1	0.0085	3.25	886.421	0.886421
Coconut	Exposed	2015-01-10	2015	14:43:00	shallow	2	Acanthuridae	Browser	nas.tong	31	1	0.0085	3.25	597.509	0.597509
Coconut	Exposed	2015-01-10	2015	14:43:00	shallow	2	Acanthuridae	Browser	nas.tong	40	1	0.0085	3.25	1368.09	1.36809
North Reef	Sheltered	2011-09-25	2011	15:00:00	shallow	1	Acanthuridae	Browser	nas.tong	29	1	0.0085	3.25	481.075	0.481075
Pidgin Point	Exposed	2011-09-26	2011	14:06:00	deep	2	Acanthuridae	Browser	nas.tong	26	1	0.0085	3.25	337.351	0.337351
Pidgin Point	Exposed	2011-09-26	2011	14:06:00	deep	2	Acanthuridae	Browser	nas.tong	26	1	0.0085	3.25	337.351	0.337351
Pidgin Point	Exposed	2011-09-26	2011	14:06:00	deep	2	Acanthuridae	Browser	nas.tong	26	1	0.0085	3.25	337.351	0.337351
Pidgin Point	Exposed	2011-09-26	2011	14:06:00	deep	2	Acanthuridae	Browser	nas.tong	26	1	0.0085	3.25	337.351	0.337351
Pidgin Point	Exposed	2011-09-26	2011	14:06:00	deep	2	Acanthuridae	Browser	nas.tong	26	1	0.0085	3.25	337.351	0.337351
Pidgin Point	Exposed	2011-09-26	2011	14:06:00	deep	2	Acanthuridae	Browser	nas.tong	26	1	0.0085	3.25	337.351	0.337351
Pidgin Point	Exposed	2011-09-26	2011	14:06:00	deep	2	Acanthuridae	Browser	nas.tong	26	1	0.0085	3.25	337.351	0.337351
Pidgin Point	Exposed	2011-09-26	2011	14:06:00	deep	2	Acanthuridae	Browser	nas.tong	27	1	0.0085	3.25	381.374	0.381374
Pidgin Point	Exposed	2011-09-26	2011	14:06:00	deep	1	Acanthuridae	Browser	nas.tong	28	1	0.0085	3.25	429.223	0.429223
Pidgin Point	Exposed	2011-09-26	2011	14:06:00	deep	2	Acanthuridae	Browser	nas.tong	29	1	0.0085	3.25	481.075	0.481075
Bommie Bay	Oblique	2011-09-21	2011	12:57:00	deep	2	Acanthuridae	Browser	nas.unic	29	1	0.0179	3.035	491.169	0.491169
Bommie Bay	Oblique	2015-01-10	2015	08:07:00	deep	1	Acanthuridae	Browser	nas.unic	12	2	0.0179	3.035	33.7418	0.0674836
Bommie Bay	Oblique	2015-01-10	2015	08:07:00	deep	1	Acanthuridae	Browser	nas.unic	13	1	0.0179	3.035	43.0201	0.0430201
Bommie Bay	Oblique	2015-01-10	2015	08:07:00	deep	1	Acanthuridae	Browser	nas.unic	15	5	0.0179	3.035	66.4186	0.332093
Bommie Bay	Oblique	2015-01-10	2015	08:18:00	deep	2	Acanthuridae	Browser	nas.unic	27	1	0.0179	3.035	395.405	0.395405
Bommie Bay	Oblique	2011-09-21	2011	1450	shallow	2	Acanthuridae	Browser	nas.unic	24	1	0.0179	3.035	276.563	0.276563
Bommie Bay	Oblique	2015-01-10	2015	10:08:00	shallow	1	Acanthuridae	Browser	nas.unic	26	1	0.0179	3.035	352.612	0.352612
Bommie Bay	Oblique	2015-01-10	2015	10:20:00	shallow	2	Acanthuridae	Browser	nas.unic	20	2	0.0179	3.035	159.03	0.31806
Bommie Bay	Oblique	2015-01-10	2015	10:20:00	shallow	2	Acanthuridae	Browser	nas.unic	26	1	0.0179	3.035	352.612	0.352612
Bommie Bay	Oblique	2015-01-10	2015	10:59:00	shallow	3	Acanthuridae	Browser	nas.unic	28	2	0.0179	3.035	441.548	0.883095
Coconut	Exposed	2011-09-26	2011	08:09:00	deep	2	Acanthuridae	Browser	nas.unic	22	1	0.0179	3.035	212.376	0.212376
Coconut	Exposed	2011-09-26	2011	08:09:00	deep	3	Acanthuridae	Browser	nas.unic	22	1	0.0179	3.035	212.376	0.212376
Coconut	Exposed	2011-09-26	2011	08:09:00	deep	3	Acanthuridae	Browser	nas.unic	25	1	0.0179	3.035	313.041	0.313041
Coconut	Exposed	2011-09-26	2011	1010	shallow	1	Acanthuridae	Browser	nas.unic	10	1	0.0179	3.035	19.4023	0.0194023
Coconut	Exposed	2011-09-26	2011	1010	shallow	1	Acanthuridae	Browser	nas.unic	11	1	0.0179	3.035	25.9107	0.0259107
Coconut	Exposed	2011-09-26	2011	1010	shallow	1	Acanthuridae	Browser	nas.unic	14	1	0.0179	3.035	53.8706	0.0538706
Coconut	Exposed	2011-09-26	2011	1112	shallow	3	Acanthuridae	Browser	nas.unic	23	1	0.0179	3.035	243.051	0.243051
Coconut	Exposed	2015-01-10	2015	14:32:00	shallow	1	Acanthuridae	Browser	nas.unic	23	1	0.0179	3.035	243.051	0.243051
LTMP1	Exposed	2011-09-20	2011	1428	deep	3	Acanthuridae	Browser	nas.unic	27	1	0.0179	3.035	395.405	0.395405
LTMP1	Exposed	2011-09-20	2011	1353	deep	2	Acanthuridae	Browser	nas.unic	28	1	0.0179	3.035	441.548	0.441548
LTMP1	Exposed	2015-01-13	2015	09:06:00	deep	3	Acanthuridae	Browser	nas.unic	24	2	0.0179	3.035	276.563	0.553126
LTMP1	Exposed	2015-01-13	2015	09:06:00	deep	3	Acanthuridae	Browser	nas.unic	27	1	0.0179	3.035	395.405	0.395405
LTMP1	Exposed	2015-01-13	2015	09:06:00	deep	3	Acanthuridae	Browser	nas.unic	30	2	0.0179	3.035	544.397	1.08879
LTMP1	Exposed	2015-01-13	2015	09:06:00	deep	3	Acanthuridae	Browser	nas.unic	31	1	0.0179	3.035	601.362	0.601362
LTMP1	Exposed	2011-09-20	2011	15:26:00	shallow	3	Acanthuridae	Browser	nas.unic	24	1	0.0179	3.035	276.563	0.276563
LTMP1	Exposed	2011-09-20	2011	15:26:00	shallow	3	Acanthuridae	Browser	nas.unic	24	1	0.0179	3.035	276.563	0.276563
LTMP1	Exposed	2011-09-20	2011	15:26:00	shallow	3	Acanthuridae	Browser	nas.unic	25	1	0.0179	3.035	313.041	0.313041
LTMP1	Exposed	2015-01-13	2015	11:15:00	shallow	3	Acanthuridae	Browser	nas.unic	25	1	0.0179	3.035	313.041	0.313041
LTMP3	Exposed	2015-01-11	2015	08:18:00	deep	2	Acanthuridae	Browser	nas.unic	27	1	0.0179	3.035	395.405	0.395405
LTMP3	Exposed	2015-01-11	2015	08:18:00	deep	2	Acanthuridae	Browser	nas.unic	30	1	0.0179	3.035	544.397	0.544397
LTMP3	Exposed	2011-09-20	2011	10:43:00	shallow	1	Acanthuridae	Browser	nas.unic	20	1	0.0179	3.035	159.03	0.15903
LTMP3	Exposed	2011-09-20	2011	10:43:00	shallow	2	Acanthuridae	Browser	nas.unic	28	1	0.0179	3.035	441.548	0.441548
LTMP3	Exposed	2015-01-11	2015	10:23:00	shallow	2	Acanthuridae	Browser	nas.unic	25	1	0.0179	3.035	313.041	0.313041
LTMP3	Exposed	2015-01-11	2015	11:06:00	shallow	3	Acanthuridae	Browser	nas.unic	19	1	0.0179	3.035	136.104	0.136104
LTMP3	Exposed	2015-01-11	2015	11:06:00	shallow	3	Acanthuridae	Browser	nas.unic	22	1	0.0179	3.035	212.376	0.212376
LTMP3	Exposed	2015-01-11	2015	11:06:00	shallow	3	Acanthuridae	Browser	nas.unic	35	1	0.0179	3.035	869.16	0.86916
Monkey's Butt	Lagoon	2015-01-09	2015	11:02:00	deep	2	Acanthuridae	Browser	nas.unic	34	1	0.0179	3.035	795.961	0.795961
Monkey's Butt	Lagoon	2015-01-09	2015	10:22:00	shallow	2	Acanthuridae	Browser	nas.unic	24	1	0.0179	3.035	276.563	0.276563
North Reef	Sheltered	2011-09-26	2011	1404	deep	3	Acanthuridae	Browser	nas.unic	12	1	0.0179	3.035	33.7418	0.0337418
North Reef	Sheltered	2011-09-26	2011	1323	deep	1	Acanthuridae	Browser	nas.unic	16	1	0.0179	3.035	80.7899	0.0807899
North Reef	Sheltered	2011-09-25	2011	15:00:00	shallow	1	Acanthuridae	Browser	nas.unic	29	1	0.0179	3.035	491.169	0.491169
North Reef	Sheltered	2011-09-25	2011	15:00:00	shallow	3	Acanthuridae	Browser	nas.unic	29	1	0.0179	3.035	491.169	0.491169
North Reef	Sheltered	2011-09-25	2011	15:00:00	shallow	1	Acanthuridae	Browser	nas.unic	31	1	0.0179	3.035	601.362	0.601362
North Reef	Sheltered	2011-09-25	2011	15:00:00	shallow	1	Acanthuridae	Browser	nas.unic	33	1	0.0179	3.035	727.014	0.727014
North Reef	Sheltered	2011-09-25	2011	15:00:00	shallow	1	Acanthuridae	Browser	nas.unic	33	1	0.0179	3.035	727.014	0.727014
North Reef	Sheltered	2015-01-07	2015	10:45:00	shallow	2	Acanthuridae	Browser	nas.unic	22	1	0.0179	3.035	212.376	0.212376
North Reef	Sheltered	2015-01-07	2015	10:45:00	shallow	2	Acanthuridae	Browser	nas.unic	26	4	0.0179	3.035	352.612	1.41045
Pidgin Point	Exposed	2011-09-26	2011	14:06:00	deep	2	Acanthuridae	Browser	nas.unic	12	1	0.0179	3.035	33.7418	0.0337418
Pidgin Point	Exposed	2011-09-26	2011	14:06:00	deep	3	Acanthuridae	Browser	nas.unic	19	1	0.0179	3.035	136.104	0.136104
Pidgin Point	Exposed	2011-09-26	2011	14:06:00	deep	2	Acanthuridae	Browser	nas.unic	22	1	0.0179	3.035	212.376	0.212376
Pidgin Point	Exposed	2011-09-26	2011	14:06:00	deep	2	Acanthuridae	Browser	nas.unic	22	1	0.0179	3.035	212.376	0.212376
Pidgin Point	Exposed	2011-09-26	2011	14:06:00	deep	2	Acanthuridae	Browser	nas.unic	23	1	0.0179	3.035	243.051	0.243051
Pidgin Point	Exposed	2011-09-26	2011	14:06:00	deep	3	Acanthuridae	Browser	nas.unic	23	1	0.0179	3.035	243.051	0.243051
Pidgin Point	Exposed	2011-09-26	2011	14:06:00	deep	3	Acanthuridae	Browser	nas.unic	23	1	0.0179	3.035	243.051	0.243051
Pidgin Point	Exposed	2011-09-26	2011	14:06:00	deep	1	Acanthuridae	Browser	nas.unic	27	1	0.0179	3.035	395.405	0.395405
Pidgin Point	Exposed	2011-09-26	2011	14:06:00	deep	2	Acanthuridae	Browser	nas.unic	27	1	0.0179	3.035	395.405	0.395405
Pidgin Point	Exposed	2011-09-26	2011	14:06:00	deep	1	Acanthuridae	Browser	nas.unic	28	1	0.0179	3.035	441.548	0.441548
Pidgin Point	Exposed	2015-01-11	2015	12:28:00	deep	1	Acanthuridae	Browser	nas.unic	29	1	0.0179	3.035	491.169	0.491169
Pidgin Point	Exposed	2015-01-11	2015	12:40:00	deep	2	Acanthuridae	Browser	nas.unic	23	1	0.0179	3.035	243.051	0.243051
Pidgin Point	Exposed	2015-01-11	2015	14:28:00	shallow	1	Acanthuridae	Browser	nas.unic	22	2	0.0179	3.035	212.376	0.424752
Pidgin Point	Exposed	2015-01-11	2015	14:39:00	shallow	2	Acanthuridae	Browser	nas.unic	20	1	0.0179	3.035	159.03	0.15903
Resort	Sheltered	2011-09-24	2011	1543	shallow	1	Acanthuridae	Browser	nas.unic	14	1	0.0179	3.035	53.8706	0.0538706
Resort	Sheltered	2011-09-24	2011	1614	shallow	3	Acanthuridae	Browser	nas.unic	17	1	0.0179	3.035	97.1103	0.0971103
Resort	Sheltered	2011-09-24	2011	1543	shallow	1	Acanthuridae	Browser	nas.unic	24	1	0.0179	3.035	276.563	0.276563
Steve's Gully	Oblique	2011-09-28	2011	15:03:00	shallow	2	Acanthuridae	Browser	nas.unic	19	1	0.0179	3.035	136.104	0.136104
Steve's Gully	Oblique	2015-01-12	2015	10:33:00	shallow	2	Acanthuridae	Browser	nas.unic	19	1	0.0179	3.035	136.104	0.136104
Steve's Gully	Oblique	2015-01-12	2015	11:09:00	shallow	3	Acanthuridae	Browser	nas.unic	24	1	0.0179	3.035	276.563	0.276563
Washing Machine	Oblique	2011-09-21	2011	07:51:00	deep	2	Acanthuridae	Browser	nas.unic	22	1	0.0179	3.035	212.376	0.212376
Washing Machine	Oblique	2011-09-21	2011	07:51:00	deep	3	Acanthuridae	Browser	nas.unic	22	1	0.0179	3.035	212.376	0.212376
Washing Machine	Oblique	2011-09-21	2011	928	shallow	1	Acanthuridae	Browser	nas.unic	8	1	0.0179	3.035	9.85669	0.00985669
Washing Machine	Oblique	2011-09-21	2011	928	shallow	1	Acanthuridae	Browser	nas.unic	10	1	0.0179	3.035	19.4023	0.0194023
Bommie Bay	Oblique	2015-01-10	2015	08:07:00	deep	1	Acanthuridae	Planktivore	nas.vlam	16	1	0.0085	3.25	69.632	0.069632
Monkey's Butt	Lagoon	2011-09-28	2011	09:30:00	shallow	1	Acanthuridae	Planktivore	nas.vlam	32	1	0.0085	3.25	662.455	0.662455
North Reef	Sheltered	2011-09-26	2011	1338	deep	2	Acanthuridae	Planktivore	nas.vlam	16	1	0.0085	3.25	69.632	0.069632
North Reef	Sheltered	2011-09-26	2011	1404	deep	3	Acanthuridae	Planktivore	nas.vlam	17	1	0.0085	3.25	84.7965	0.0847965
North Reef	Sheltered	2011-09-26	2011	1323	deep	1	Acanthuridae	Planktivore	nas.vlam	18	1	0.0085	3.25	102.107	0.102107
North Reef	Sheltered	2011-09-26	2011	1338	deep	2	Acanthuridae	Planktivore	nas.vlam	18	1	0.0085	3.25	102.107	0.102107
North Reef	Sheltered	2011-09-25	2011	15:00:00	shallow	3	Acanthuridae	Planktivore	nas.vlam	14	1	0.0085	3.25	45.1165	0.0451165
North Reef	Sheltered	2011-09-25	2011	15:00:00	shallow	2	Acanthuridae	Planktivore	nas.vlam	32	1	0.0085	3.25	662.455	0.662455
Big Vickis	Sheltered	2015-01-08	2015	12:50:00	deep	2	Acanthuridae	Cropper	zeb.scop	9	1	0.0291	2.993	20.8901	0.0208901
Big Vickis	Sheltered	2015-01-08	2015	14:40:00	shallow	1	Acanthuridae	Cropper	zeb.scop	10	1	0.0291	2.993	28.6347	0.0286347
Big Vickis	Sheltered	2015-01-08	2015	14:40:00	shallow	1	Acanthuridae	Cropper	zeb.scop	12	1	0.0291	2.993	49.4177	0.0494177
Big Vickis	Sheltered	2015-01-08	2015	14:40:00	shallow	1	Acanthuridae	Cropper	zeb.scop	13	1	0.0291	2.993	62.7951	0.0627951
Big Vickis	Sheltered	2015-01-08	2015	14:40:00	shallow	1	Acanthuridae	Cropper	zeb.scop	15	3	0.0291	2.993	96.3683	0.289105
Big Vickis	Sheltered	2015-01-08	2015	15:03:00	shallow	2	Acanthuridae	Cropper	zeb.scop	11	1	0.0291	2.993	38.0874	0.0380874
Big Vickis	Sheltered	2015-01-08	2015	15:03:00	shallow	2	Acanthuridae	Cropper	zeb.scop	12	5	0.0291	2.993	49.4177	0.247088
Big Vickis	Sheltered	2015-01-08	2015	15:03:00	shallow	2	Acanthuridae	Cropper	zeb.scop	14	3	0.0291	2.993	78.3888	0.235166
Big Vickis	Sheltered	2015-01-08	2015	15:03:00	shallow	2	Acanthuridae	Cropper	zeb.scop	15	4	0.0291	2.993	96.3683	0.385473
Big Vickis	Sheltered	2015-01-08	2015	15:47:00	shallow	3	Acanthuridae	Cropper	zeb.scop	14	1	0.0291	2.993	78.3888	0.0783888
Blue Lagoon	Lagoon	2015-01-14	2015	12:40:00	deep	3	Acanthuridae	Cropper	zeb.scop	12	1	0.0291	2.993	49.4177	0.0494177
Bommie Bay	Oblique	2011-09-21	2011	12:57:00	deep	3	Acanthuridae	Cropper	zeb.scop	8	1	0.0291	2.993	14.6839	0.0146839
Bommie Bay	Oblique	2011-09-21	2011	12:57:00	deep	3	Acanthuridae	Cropper	zeb.scop	8	1	0.0291	2.993	14.6839	0.0146839
Bommie Bay	Oblique	2015-01-10	2015	08:07:00	deep	1	Acanthuridae	Cropper	zeb.scop	12	8	0.0291	2.993	49.4177	0.395342
Bommie Bay	Oblique	2015-01-10	2015	08:18:00	deep	2	Acanthuridae	Cropper	zeb.scop	12	3	0.0291	2.993	49.4177	0.148253
Bommie Bay	Oblique	2015-01-10	2015	08:18:00	deep	2	Acanthuridae	Cropper	zeb.scop	13	1	0.0291	2.993	62.7951	0.0627951
Bommie Bay	Oblique	2015-01-10	2015	08:53:00	deep	3	Acanthuridae	Cropper	zeb.scop	11	7	0.0291	2.993	38.0874	0.266612
Bommie Bay	Oblique	2011-09-21	2011	1436	shallow	1	Acanthuridae	Cropper	zeb.scop	21	1	0.0291	2.993	263.812	0.263812
Bommie Bay	Oblique	2015-01-10	2015	10:08:00	shallow	1	Acanthuridae	Cropper	zeb.scop	12	2	0.0291	2.993	49.4177	0.0988354
Bommie Bay	Oblique	2015-01-10	2015	10:08:00	shallow	1	Acanthuridae	Cropper	zeb.scop	13	5	0.0291	2.993	62.7951	0.313975
Bommie Bay	Oblique	2015-01-10	2015	10:08:00	shallow	1	Acanthuridae	Cropper	zeb.scop	14	1	0.0291	2.993	78.3888	0.0783888
Bommie Bay	Oblique	2015-01-10	2015	10:08:00	shallow	1	Acanthuridae	Cropper	zeb.scop	16	1	0.0291	2.993	116.903	0.116903
Bommie Bay	Oblique	2015-01-10	2015	10:20:00	shallow	2	Acanthuridae	Cropper	zeb.scop	10	2	0.0291	2.993	28.6347	0.0572694
Bommie Bay	Oblique	2015-01-10	2015	10:20:00	shallow	2	Acanthuridae	Cropper	zeb.scop	11	1	0.0291	2.993	38.0874	0.0380874
Bommie Bay	Oblique	2015-01-10	2015	10:20:00	shallow	2	Acanthuridae	Cropper	zeb.scop	12	1	0.0291	2.993	49.4177	0.0494177
Bommie Bay	Oblique	2015-01-10	2015	10:20:00	shallow	2	Acanthuridae	Cropper	zeb.scop	13	2	0.0291	2.993	62.7951	0.12559
Bommie Bay	Oblique	2015-01-10	2015	10:20:00	shallow	2	Acanthuridae	Cropper	zeb.scop	14	4	0.0291	2.993	78.3888	0.313555
Bommie Bay	Oblique	2015-01-10	2015	10:59:00	shallow	3	Acanthuridae	Cropper	zeb.scop	12	10	0.0291	2.993	49.4177	0.494177
Bommie Bay	Oblique	2015-01-10	2015	10:59:00	shallow	3	Acanthuridae	Cropper	zeb.scop	13	2	0.0291	2.993	62.7951	0.12559
Bommie Bay	Oblique	2015-01-10	2015	10:59:00	shallow	3	Acanthuridae	Cropper	zeb.scop	14	1	0.0291	2.993	78.3888	0.0783888
Coconut	Exposed	2015-01-10	2015	12:24:00	deep	1	Acanthuridae	Cropper	zeb.scop	12	7	0.0291	2.993	49.4177	0.345924
Coconut	Exposed	2011-09-26	2011	08:09:00	deep	1	Acanthuridae	Cropper	zeb.scop	9	1	0.0291	2.993	20.8901	0.0208901
Coconut	Exposed	2011-09-26	2011	08:09:00	deep	3	Acanthuridae	Cropper	zeb.scop	9	1	0.0291	2.993	20.8901	0.0208901
Coconut	Exposed	2011-09-26	2011	08:09:00	deep	3	Acanthuridae	Cropper	zeb.scop	9	1	0.0291	2.993	20.8901	0.0208901
Coconut	Exposed	2011-09-26	2011	08:09:00	deep	3	Acanthuridae	Cropper	zeb.scop	10	1	0.0291	2.993	28.6347	0.0286347
Coconut	Exposed	2011-09-26	2011	08:09:00	deep	3	Acanthuridae	Cropper	zeb.scop	11	1	0.0291	2.993	38.0874	0.0380874
Coconut	Exposed	2011-09-26	2011	08:09:00	deep	3	Acanthuridae	Cropper	zeb.scop	13	1	0.0291	2.993	62.7951	0.0627951
Coconut	Exposed	2011-09-26	2011	1030	shallow	2	Acanthuridae	Cropper	zeb.scop	9	1	0.0291	2.993	20.8901	0.0208901
Coconut	Exposed	2011-09-26	2011	1010	shallow	1	Acanthuridae	Cropper	zeb.scop	12	1	0.0291	2.993	49.4177	0.0494177
Coconut	Exposed	2015-01-10	2015	14:32:00	shallow	1	Acanthuridae	Cropper	zeb.scop	12	3	0.0291	2.993	49.4177	0.148253
Coconut	Exposed	2015-01-10	2015	14:32:00	shallow	1	Acanthuridae	Cropper	zeb.scop	16	1	0.0291	2.993	116.903	0.116903
Coconut	Exposed	2015-01-10	2015	14:43:00	shallow	2	Acanthuridae	Cropper	zeb.scop	10	4	0.0291	2.993	28.6347	0.114539
Coconut	Exposed	2015-01-10	2015	14:43:00	shallow	2	Acanthuridae	Cropper	zeb.scop	12	13	0.0291	2.993	49.4177	0.64243
Coconut	Exposed	2015-01-10	2015	14:43:00	shallow	2	Acanthuridae	Cropper	zeb.scop	13	4	0.0291	2.993	62.7951	0.25118
Coconut	Exposed	2015-01-10	2015	14:43:00	shallow	2	Acanthuridae	Cropper	zeb.scop	16	1	0.0291	2.993	116.903	0.116903
Granite	Sheltered	2011-09-22	2011	1357	deep	3	Acanthuridae	Cropper	zeb.scop	10	1	0.0291	2.993	28.6347	0.0286347
Granite	Sheltered	2011-09-22	2011	1357	deep	3	Acanthuridae	Cropper	zeb.scop	12	1	0.0291	2.993	49.4177	0.0494177
Granite	Sheltered	2011-09-22	2011	1312	deep	1	Acanthuridae	Cropper	zeb.scop	14	1	0.0291	2.993	78.3888	0.0783888
Granite	Sheltered	2011-09-22	2011	1326	deep	2	Acanthuridae	Cropper	zeb.scop	14	1	0.0291	2.993	78.3888	0.0783888
Granite	Sheltered	2011-09-22	2011	1357	deep	3	Acanthuridae	Cropper	zeb.scop	14	1	0.0291	2.993	78.3888	0.0783888
Granite	Sheltered	2011-09-22	2011	1357	deep	3	Acanthuridae	Cropper	zeb.scop	14	1	0.0291	2.993	78.3888	0.0783888
Granite	Sheltered	2011-09-22	2011	1312	deep	1	Acanthuridae	Cropper	zeb.scop	25	1	0.0291	2.993	444.557	0.444557
Granite	Sheltered	2011-09-22	2011	1312	deep	1	Acanthuridae	Cropper	zeb.scop	26	1	0.0291	2.993	499.929	0.499929
Granite	Sheltered	2011-09-22	2011	1326	deep	2	Acanthuridae	Cropper	zeb.scop	26	1	0.0291	2.993	499.929	0.499929
Granite	Sheltered	2011-09-22	2011	1312	deep	1	Acanthuridae	Cropper	zeb.scop	27	1	0.0291	2.993	559.712	0.559712
Granite	Sheltered	2011-09-22	2011	1312	deep	1	Acanthuridae	Cropper	zeb.scop	27	1	0.0291	2.993	559.712	0.559712
Granite	Sheltered	2011-09-22	2011	1312	deep	1	Acanthuridae	Cropper	zeb.scop	28	1	0.0291	2.993	624.075	0.624075
Granite	Sheltered	2011-09-22	2011	1326	deep	2	Acanthuridae	Cropper	zeb.scop	30	1	0.0291	2.993	767.215	0.767215
Granite	Sheltered	2015-01-07	2015	12:59:00	deep	2	Acanthuridae	Cropper	zeb.scop	13	1	0.0291	2.993	62.7951	0.0627951
Granite	Sheltered	2015-01-07	2015	12:59:00	deep	2	Acanthuridae	Cropper	zeb.scop	14	1	0.0291	2.993	78.3888	0.0783888
Granite	Sheltered	2015-01-07	2015	14:53:00	shallow	1	Acanthuridae	Cropper	zeb.scop	12	4	0.0291	2.993	49.4177	0.197671
Granite	Sheltered	2015-01-07	2015	14:53:00	shallow	1	Acanthuridae	Cropper	zeb.scop	13	2	0.0291	2.993	62.7951	0.12559
Granite	Sheltered	2015-01-07	2015	14:53:00	shallow	1	Acanthuridae	Cropper	zeb.scop	15	1	0.0291	2.993	96.3683	0.0963683
Granite	Sheltered	2015-01-07	2015	15:27:00	shallow	3	Acanthuridae	Cropper	zeb.scop	13	3	0.0291	2.993	62.7951	0.188385
Granite	Sheltered	2011-09-22	2011	14:55:00	shallow	3	Acanthuridae	Cropper	zeb.scop	15	1	0.0291	2.993	96.3683	0.0963683
Granite	Sheltered	2011-09-22	2011	14:55:00	shallow	3	Acanthuridae	Cropper	zeb.scop	16	1	0.0291	2.993	116.903	0.116903
Granite	Sheltered	2011-09-22	2011	14:55:00	shallow	2	Acanthuridae	Cropper	zeb.scop	19	1	0.0291	2.993	195.525	0.195525
Granite	Sheltered	2011-09-22	2011	14:55:00	shallow	2	Acanthuridae	Cropper	zeb.scop	21	1	0.0291	2.993	263.812	0.263812
Granite	Sheltered	2011-09-22	2011	14:55:00	shallow	3	Acanthuridae	Cropper	zeb.scop	23	1	0.0291	2.993	346.373	0.346373
Granite	Sheltered	2011-09-22	2011	14:55:00	shallow	3	Acanthuridae	Cropper	zeb.scop	23	1	0.0291	2.993	346.373	0.346373
LTMP1	Exposed	2011-09-20	2011	1353	deep	2	Acanthuridae	Cropper	zeb.scop	14	1	0.0291	2.993	78.3888	0.0783888
LTMP1	Exposed	2011-09-20	2011	1353	deep	2	Acanthuridae	Cropper	zeb.scop	14	1	0.0291	2.993	78.3888	0.0783888
LTMP1	Exposed	2011-09-20	2011	1353	deep	2	Acanthuridae	Cropper	zeb.scop	15	1	0.0291	2.993	96.3683	0.0963683
LTMP1	Exposed	2011-09-20	2011	1428	deep	3	Acanthuridae	Cropper	zeb.scop	15	1	0.0291	2.993	96.3683	0.0963683
LTMP1	Exposed	2011-09-20	2011	1340	deep	1	Acanthuridae	Cropper	zeb.scop	16	1	0.0291	2.993	116.903	0.116903
LTMP1	Exposed	2011-09-20	2011	1353	deep	2	Acanthuridae	Cropper	zeb.scop	16	1	0.0291	2.993	116.903	0.116903
LTMP1	Exposed	2011-09-20	2011	1340	deep	1	Acanthuridae	Cropper	zeb.scop	19	1	0.0291	2.993	195.525	0.195525
LTMP1	Exposed	2011-09-20	2011	1340	deep	1	Acanthuridae	Cropper	zeb.scop	21	1	0.0291	2.993	263.812	0.263812
LTMP1	Exposed	2015-01-13	2015	08:06:00	deep	1	Acanthuridae	Cropper	zeb.scop	10	1	0.0291	2.993	28.6347	0.0286347
LTMP1	Exposed	2015-01-13	2015	08:06:00	deep	1	Acanthuridae	Cropper	zeb.scop	12	2	0.0291	2.993	49.4177	0.0988354
LTMP1	Exposed	2015-01-13	2015	08:22:00	deep	2	Acanthuridae	Cropper	zeb.scop	12	8	0.0291	2.993	49.4177	0.395342
LTMP1	Exposed	2015-01-13	2015	09:06:00	deep	3	Acanthuridae	Cropper	zeb.scop	12	3	0.0291	2.993	49.4177	0.148253
LTMP1	Exposed	2015-01-13	2015	10:24:00	shallow	1	Acanthuridae	Cropper	zeb.scop	11	1	0.0291	2.993	38.0874	0.0380874
LTMP1	Exposed	2015-01-13	2015	10:24:00	shallow	1	Acanthuridae	Cropper	zeb.scop	12	12	0.0291	2.993	49.4177	0.593012
LTMP1	Exposed	2015-01-13	2015	10:24:00	shallow	1	Acanthuridae	Cropper	zeb.scop	13	2	0.0291	2.993	62.7951	0.12559
LTMP1	Exposed	2015-01-13	2015	10:39:00	shallow	2	Acanthuridae	Cropper	zeb.scop	12	7	0.0291	2.993	49.4177	0.345924
LTMP1	Exposed	2015-01-13	2015	11:15:00	shallow	3	Acanthuridae	Cropper	zeb.scop	12	9	0.0291	2.993	49.4177	0.444759
LTMP1	Exposed	2011-09-20	2011	15:26:00	shallow	1	Acanthuridae	Cropper	zeb.scop	9	1	0.0291	2.993	20.8901	0.0208901
LTMP1	Exposed	2011-09-20	2011	15:26:00	shallow	1	Acanthuridae	Cropper	zeb.scop	9	1	0.0291	2.993	20.8901	0.0208901
LTMP1	Exposed	2011-09-20	2011	15:26:00	shallow	2	Acanthuridae	Cropper	zeb.scop	9	1	0.0291	2.993	20.8901	0.0208901
LTMP1	Exposed	2011-09-20	2011	15:26:00	shallow	2	Acanthuridae	Cropper	zeb.scop	9	1	0.0291	2.993	20.8901	0.0208901
LTMP1	Exposed	2011-09-20	2011	15:26:00	shallow	1	Acanthuridae	Cropper	zeb.scop	10	1	0.0291	2.993	28.6347	0.0286347
LTMP1	Exposed	2011-09-20	2011	15:26:00	shallow	1	Acanthuridae	Cropper	zeb.scop	10	1	0.0291	2.993	28.6347	0.0286347
LTMP1	Exposed	2011-09-20	2011	15:26:00	shallow	2	Acanthuridae	Cropper	zeb.scop	10	1	0.0291	2.993	28.6347	0.0286347
LTMP1	Exposed	2011-09-20	2011	15:26:00	shallow	1	Acanthuridae	Cropper	zeb.scop	11	1	0.0291	2.993	38.0874	0.0380874
LTMP1	Exposed	2011-09-20	2011	15:26:00	shallow	1	Acanthuridae	Cropper	zeb.scop	12	1	0.0291	2.993	49.4177	0.0494177
LTMP1	Exposed	2011-09-20	2011	15:26:00	shallow	1	Acanthuridae	Cropper	zeb.scop	12	1	0.0291	2.993	49.4177	0.0494177
LTMP1	Exposed	2011-09-20	2011	15:26:00	shallow	1	Acanthuridae	Cropper	zeb.scop	12	1	0.0291	2.993	49.4177	0.0494177
LTMP1	Exposed	2011-09-20	2011	15:26:00	shallow	1	Acanthuridae	Cropper	zeb.scop	12	1	0.0291	2.993	49.4177	0.0494177
LTMP1	Exposed	2011-09-20	2011	15:26:00	shallow	2	Acanthuridae	Cropper	zeb.scop	12	1	0.0291	2.993	49.4177	0.0494177
LTMP1	Exposed	2011-09-20	2011	15:26:00	shallow	2	Acanthuridae	Cropper	zeb.scop	12	1	0.0291	2.993	49.4177	0.0494177
LTMP1	Exposed	2011-09-20	2011	15:26:00	shallow	3	Acanthuridae	Cropper	zeb.scop	12	1	0.0291	2.993	49.4177	0.0494177
LTMP1	Exposed	2011-09-20	2011	15:26:00	shallow	3	Acanthuridae	Cropper	zeb.scop	12	1	0.0291	2.993	49.4177	0.0494177
LTMP1	Exposed	2011-09-20	2011	15:26:00	shallow	3	Acanthuridae	Cropper	zeb.scop	12	1	0.0291	2.993	49.4177	0.0494177
LTMP1	Exposed	2011-09-20	2011	15:26:00	shallow	1	Acanthuridae	Cropper	zeb.scop	13	1	0.0291	2.993	62.7951	0.0627951
LTMP1	Exposed	2011-09-20	2011	15:26:00	shallow	3	Acanthuridae	Cropper	zeb.scop	13	1	0.0291	2.993	62.7951	0.0627951
LTMP1	Exposed	2011-09-20	2011	15:26:00	shallow	1	Acanthuridae	Cropper	zeb.scop	15	1	0.0291	2.993	96.3683	0.0963683
LTMP1	Exposed	2011-09-20	2011	15:26:00	shallow	2	Acanthuridae	Cropper	zeb.scop	15	1	0.0291	2.993	96.3683	0.0963683
LTMP1	Exposed	2011-09-20	2011	15:26:00	shallow	2	Acanthuridae	Cropper	zeb.scop	15	1	0.0291	2.993	96.3683	0.0963683
LTMP1	Exposed	2011-09-20	2011	15:26:00	shallow	2	Acanthuridae	Cropper	zeb.scop	16	1	0.0291	2.993	116.903	0.116903
LTMP3	Exposed	2011-09-20	2011	919	deep	2	Acanthuridae	Cropper	zeb.scop	19	1	0.0291	2.993	195.525	0.195525
LTMP3	Exposed	2011-09-20	2011	902	deep	1	Acanthuridae	Cropper	zeb.scop	23	1	0.0291	2.993	346.373	0.346373
LTMP3	Exposed	2011-09-20	2011	919	deep	2	Acanthuridae	Cropper	zeb.scop	25	1	0.0291	2.993	444.557	0.444557
LTMP3	Exposed	2015-01-11	2015	08:06:00	deep	1	Acanthuridae	Cropper	zeb.scop	13	1	0.0291	2.993	62.7951	0.0627951
LTMP3	Exposed	2015-01-11	2015	08:06:00	deep	1	Acanthuridae	Cropper	zeb.scop	14	1	0.0291	2.993	78.3888	0.0783888
LTMP3	Exposed	2015-01-11	2015	10:08:00	shallow	1	Acanthuridae	Cropper	zeb.scop	11	1	0.0291	2.993	38.0874	0.0380874
LTMP3	Exposed	2015-01-11	2015	10:23:00	shallow	2	Acanthuridae	Cropper	zeb.scop	13	1	0.0291	2.993	62.7951	0.0627951
LTMP3	Exposed	2015-01-11	2015	10:23:00	shallow	2	Acanthuridae	Cropper	zeb.scop	14	2	0.0291	2.993	78.3888	0.156778
LTMP3	Exposed	2011-09-20	2011	10:43:00	shallow	2	Acanthuridae	Cropper	zeb.scop	5	1	0.0291	2.993	3.59675	0.00359675
LTMP3	Exposed	2011-09-20	2011	10:43:00	shallow	2	Acanthuridae	Cropper	zeb.scop	6	1	0.0291	2.993	6.20726	0.00620726
LTMP3	Exposed	2011-09-20	2011	10:43:00	shallow	2	Acanthuridae	Cropper	zeb.scop	7	1	0.0291	2.993	9.84626	0.00984626
LTMP3	Exposed	2011-09-20	2011	10:43:00	shallow	2	Acanthuridae	Cropper	zeb.scop	7	1	0.0291	2.993	9.84626	0.00984626
LTMP3	Exposed	2011-09-20	2011	10:43:00	shallow	2	Acanthuridae	Cropper	zeb.scop	7	1	0.0291	2.993	9.84626	0.00984626
LTMP3	Exposed	2011-09-20	2011	10:43:00	shallow	1	Acanthuridae	Cropper	zeb.scop	8	1	0.0291	2.993	14.6839	0.0146839
LTMP3	Exposed	2011-09-20	2011	10:43:00	shallow	1	Acanthuridae	Cropper	zeb.scop	8	1	0.0291	2.993	14.6839	0.0146839
LTMP3	Exposed	2011-09-20	2011	10:43:00	shallow	1	Acanthuridae	Cropper	zeb.scop	8	1	0.0291	2.993	14.6839	0.0146839
LTMP3	Exposed	2011-09-20	2011	10:43:00	shallow	1	Acanthuridae	Cropper	zeb.scop	8	1	0.0291	2.993	14.6839	0.0146839
LTMP3	Exposed	2011-09-20	2011	10:43:00	shallow	1	Acanthuridae	Cropper	zeb.scop	9	1	0.0291	2.993	20.8901	0.0208901
LTMP3	Exposed	2011-09-20	2011	10:43:00	shallow	1	Acanthuridae	Cropper	zeb.scop	9	1	0.0291	2.993	20.8901	0.0208901
LTMP3	Exposed	2011-09-20	2011	10:43:00	shallow	2	Acanthuridae	Cropper	zeb.scop	9	1	0.0291	2.993	20.8901	0.0208901
Monkey's Butt	Lagoon	2015-01-09	2015	10:22:00	shallow	2	Acanthuridae	Cropper	zeb.scop	14	1	0.0291	2.993	78.3888	0.0783888
Monkey's Butt	Lagoon	2015-01-09	2015	10:22:00	shallow	2	Acanthuridae	Cropper	zeb.scop	15	1	0.0291	2.993	96.3683	0.0963683
Monkey's Butt	Lagoon	2011-09-28	2011	09:30:00	shallow	1	Acanthuridae	Cropper	zeb.scop	12	1	0.0291	2.993	49.4177	0.0494177
Monkey's Butt	Lagoon	2011-09-28	2011	09:30:00	shallow	1	Acanthuridae	Cropper	zeb.scop	12	1	0.0291	2.993	49.4177	0.0494177
Monkey's Butt	Lagoon	2011-09-28	2011	09:30:00	shallow	1	Acanthuridae	Cropper	zeb.scop	16	1	0.0291	2.993	116.903	0.116903
Monkey's Butt	Lagoon	2011-09-28	2011	09:30:00	shallow	1	Acanthuridae	Cropper	zeb.scop	19	1	0.0291	2.993	195.525	0.195525
North Reef	Sheltered	2011-09-26	2011	1404	deep	3	Acanthuridae	Cropper	zeb.scop	9	1	0.0291	2.993	20.8901	0.0208901
North Reef	Sheltered	2011-09-26	2011	1404	deep	3	Acanthuridae	Cropper	zeb.scop	12	1	0.0291	2.993	49.4177	0.0494177
North Reef	Sheltered	2011-09-26	2011	1323	deep	1	Acanthuridae	Cropper	zeb.scop	13	1	0.0291	2.993	62.7951	0.0627951
North Reef	Sheltered	2011-09-26	2011	1404	deep	3	Acanthuridae	Cropper	zeb.scop	13	1	0.0291	2.993	62.7951	0.0627951
North Reef	Sheltered	2011-09-26	2011	1338	deep	2	Acanthuridae	Cropper	zeb.scop	14	1	0.0291	2.993	78.3888	0.0783888
North Reef	Sheltered	2011-09-26	2011	1338	deep	2	Acanthuridae	Cropper	zeb.scop	15	1	0.0291	2.993	96.3683	0.0963683
North Reef	Sheltered	2011-09-26	2011	1338	deep	2	Acanthuridae	Cropper	zeb.scop	16	1	0.0291	2.993	116.903	0.116903
North Reef	Sheltered	2015-01-07	2015	07:58:00	deep	1	Acanthuridae	Cropper	zeb.scop	10	1	0.0291	2.993	28.6347	0.0286347
North Reef	Sheltered	2015-01-07	2015	08:14:00	deep	2	Acanthuridae	Cropper	zeb.scop	12	2	0.0291	2.993	49.4177	0.0988354
North Reef	Sheltered	2015-01-07	2015	08:14:00	deep	2	Acanthuridae	Cropper	zeb.scop	14	3	0.0291	2.993	78.3888	0.235166
North Reef	Sheltered	2015-01-07	2015	10:28:00	shallow	1	Acanthuridae	Cropper	zeb.scop	12	1	0.0291	2.993	49.4177	0.0494177
North Reef	Sheltered	2015-01-07	2015	10:28:00	shallow	1	Acanthuridae	Cropper	zeb.scop	14	6	0.0291	2.993	78.3888	0.470333
North Reef	Sheltered	2015-01-07	2015	10:28:00	shallow	1	Acanthuridae	Cropper	zeb.scop	15	7	0.0291	2.993	96.3683	0.674578
North Reef	Sheltered	2015-01-07	2015	10:45:00	shallow	2	Acanthuridae	Cropper	zeb.scop	12	2	0.0291	2.993	49.4177	0.0988354
North Reef	Sheltered	2015-01-07	2015	10:45:00	shallow	2	Acanthuridae	Cropper	zeb.scop	15	37	0.0291	2.993	96.3683	3.56563
North Reef	Sheltered	2015-01-07	2015	10:45:00	shallow	2	Acanthuridae	Cropper	zeb.scop	18	5	0.0291	2.993	166.312	0.83156
North Reef	Sheltered	2015-01-07	2015	11:28:00	shallow	3	Acanthuridae	Cropper	zeb.scop	12	3	0.0291	2.993	49.4177	0.148253
North Reef	Sheltered	2011-09-25	2011	15:00:00	shallow	1	Acanthuridae	Cropper	zeb.scop	12	1	0.0291	2.993	49.4177	0.0494177
North Reef	Sheltered	2011-09-25	2011	15:00:00	shallow	1	Acanthuridae	Cropper	zeb.scop	12	1	0.0291	2.993	49.4177	0.0494177
North Reef	Sheltered	2011-09-25	2011	15:00:00	shallow	1	Acanthuridae	Cropper	zeb.scop	12	1	0.0291	2.993	49.4177	0.0494177
North Reef	Sheltered	2011-09-25	2011	15:00:00	shallow	3	Acanthuridae	Cropper	zeb.scop	12	1	0.0291	2.993	49.4177	0.0494177
North Reef	Sheltered	2011-09-25	2011	15:00:00	shallow	1	Acanthuridae	Cropper	zeb.scop	13	1	0.0291	2.993	62.7951	0.0627951
North Reef	Sheltered	2011-09-25	2011	15:00:00	shallow	1	Acanthuridae	Cropper	zeb.scop	13	1	0.0291	2.993	62.7951	0.0627951
North Reef	Sheltered	2011-09-25	2011	15:00:00	shallow	3	Acanthuridae	Cropper	zeb.scop	13	1	0.0291	2.993	62.7951	0.0627951
North Reef	Sheltered	2011-09-25	2011	15:00:00	shallow	3	Acanthuridae	Cropper	zeb.scop	14	1	0.0291	2.993	78.3888	0.0783888
North Reef	Sheltered	2011-09-25	2011	15:00:00	shallow	3	Acanthuridae	Cropper	zeb.scop	16	1	0.0291	2.993	116.903	0.116903
North Reef	Sheltered	2011-09-25	2011	15:00:00	shallow	3	Acanthuridae	Cropper	zeb.scop	16	1	0.0291	2.993	116.903	0.116903
North Reef	Sheltered	2011-09-25	2011	15:00:00	shallow	3	Acanthuridae	Cropper	zeb.scop	16	1	0.0291	2.993	116.903	0.116903
Pidgin Point	Exposed	2015-01-11	2015	12:28:00	deep	1	Acanthuridae	Cropper	zeb.scop	14	2	0.0291	2.993	78.3888	0.156778
Pidgin Point	Exposed	2015-01-11	2015	12:28:00	deep	1	Acanthuridae	Cropper	zeb.scop	16	1	0.0291	2.993	116.903	0.116903
Pidgin Point	Exposed	2015-01-11	2015	12:40:00	deep	2	Acanthuridae	Cropper	zeb.scop	11	1	0.0291	2.993	38.0874	0.0380874
Pidgin Point	Exposed	2015-01-11	2015	12:40:00	deep	2	Acanthuridae	Cropper	zeb.scop	14	1	0.0291	2.993	78.3888	0.0783888
Pidgin Point	Exposed	2015-01-11	2015	12:40:00	deep	2	Acanthuridae	Cropper	zeb.scop	15	1	0.0291	2.993	96.3683	0.0963683
Pidgin Point	Exposed	2011-09-26	2011	14:06:00	deep	2	Acanthuridae	Cropper	zeb.scop	9	1	0.0291	2.993	20.8901	0.0208901
Pidgin Point	Exposed	2011-09-26	2011	14:06:00	deep	2	Acanthuridae	Cropper	zeb.scop	11	1	0.0291	2.993	38.0874	0.0380874
Pidgin Point	Exposed	2011-09-27	2011	1554	shallow	2	Acanthuridae	Cropper	zeb.scop	15	1	0.0291	2.993	96.3683	0.0963683
Pidgin Point	Exposed	2011-09-27	2011	1554	shallow	2	Acanthuridae	Cropper	zeb.scop	16	1	0.0291	2.993	116.903	0.116903
Pidgin Point	Exposed	2015-01-11	2015	14:28:00	shallow	1	Acanthuridae	Cropper	zeb.scop	11	2	0.0291	2.993	38.0874	0.0761748
Pidgin Point	Exposed	2015-01-11	2015	14:28:00	shallow	1	Acanthuridae	Cropper	zeb.scop	12	4	0.0291	2.993	49.4177	0.197671
Pidgin Point	Exposed	2015-01-11	2015	14:28:00	shallow	1	Acanthuridae	Cropper	zeb.scop	13	1	0.0291	2.993	62.7951	0.0627951
Pidgin Point	Exposed	2015-01-11	2015	14:39:00	shallow	2	Acanthuridae	Cropper	zeb.scop	12	4	0.0291	2.993	49.4177	0.197671
Pidgin Point	Exposed	2015-01-11	2015	14:39:00	shallow	2	Acanthuridae	Cropper	zeb.scop	13	1	0.0291	2.993	62.7951	0.0627951
Pidgin Point	Exposed	2015-01-11	2015	15:15:00	shallow	3	Acanthuridae	Cropper	zeb.scop	12	1	0.0291	2.993	49.4177	0.0494177
Pidgin Point	Exposed	2015-01-11	2015	15:15:00	shallow	3	Acanthuridae	Cropper	zeb.scop	13	2	0.0291	2.993	62.7951	0.12559
[truncated: 22,604 more rows]
